# Supplementary material for: Tourism research from its inception to present day: Subject area, geography, and gender distributions
Source: PLoS One. 2018 Nov 2;13(11):e0206820. doi: 10.1371/journal.pone.0206820 (PMC6214564; doi:10.1371/journal.pone.0206820)
Supplement: S1 File — (XLSX) [file pone.0206820.s001.xlsx]

## Sheet: data
title	citedby_count	creator	pubName	issn	vol	number	page	date	affilname	affilcity	affilcountry	Year	WithAbstract?
The social implications of tourist developments	50	Butler R.	Annals of Tourism Research	1607383	2	2	100-111	1974-01-01	Western University	London	Canada	1974	1
The legacy of caribbean history and tourism	26	Harrigan N.	Annals of Tourism Research	1607383	2	1	13-25	1974-01-01	VIRGIN ISLANDS DEPT OF EDUCATION ST THOMAS		United States	1974	0
The importance of tourism to the U.S. economy. Special travel industry council on energy conservation (STICEC)	0	None	Annals of Tourism Research	1607383	1	4	113-131	1974-01-01	None	None	None	1974	0
Travel industry position on national tourism resources review commission report	0	Travel Industry Development Council	Annals of Tourism Research	1607383	2	1	26-58	1974-01-01	None	None	None	1974	0
The components and nature of tourism. The tourism market basket of goods and services	7	Jafari J.	Annals of Tourism Research	1607383	1	3	73-89	1974-01-01	University of Wisconsin Stout	Menomonie	United States	1974	1
World tourism organization nears countdown	0	None	Annals of Tourism Research	1607383	1	4	104	1974-02-01	None	None	None	1974	0
Tourism its nature and significance	1	IUOTO	Annals of Tourism Research	1607383	1	4	105-112	1974-02-01	None	None	None	1974	0
The socio-economic costs of tourism to developing countries	31	Jafari J.	Annals of Tourism Research	1607383	1	7	227-262	1974-05-01	University of Wisconsin Stout	Menomonie	United States	1974	0
Annals of tourism research. At the end of the first year of publication	0	Jafari J.	Annals of Tourism Research	1607383	1	7	223-225	1974-05-01	None	None	None	1974	0
International Tourism and Political Science Research	18	Mathews H.	Annals of Tourism Research	1607383	2	4	195-203	1975-01-01	Northern Arizona University	Flagstaff	United States	1975	1
The economic impact of tourism in developing countries	9	Sadler P.	Annals of Tourism Research	1607383	3	1	15-32	1975-01-01	University of Aberdeen	Aberdeen	United Kingdom	1975	1
The United States travel data center	0	Frechling D.	Annals of Tourism Research	1607383	2	3	141-146	1975-01-01	U. S. Travel Data Center		United States	1975	0
The pacific tourist blight	3	Wenkam R.	Annals of Tourism Research	1607383	3	2	68-77	1975-01-01	Pacific Representative Friends of the Earth Honolulu		United States	1975	1
Sociology and applied leisure research	3	Hendee J.	Annals of Tourism Research	1607383	2	3	155-162	1975-01-01	Pacific Northwest Forest and Range Experiment Station Portland		United States	1975	1
Major problems of tourism growth in developing countries	10	Edelmann K.	Annals of Tourism Research	1607383	3	1	33-42	1975-01-01	None	None	None	1975	1
Introducing the associate editors of annals	0	Jafari J.	Annals of Tourism Research	1607383	3	1	14-Aug	1975-09-01	None	None	None	1975	0
Sources for tourism research	1	Goeldner C.	Annals of Tourism Research	1607383	3	2	78-88	1975-11-01	University of Colorado at Boulder	Boulder	United States	1975	1
Wandering: Youth and travel behavior	81	Vogt J.	Annals of Tourism Research	1607383	4	1	25-41	1976-01-01	Hampshire College	Amherst	United States	1976	1
The effects of tourism on socio-cultural values	32	United N.	Annals of Tourism Research	1607383	4	2	74-105	1976-01-01	None	None	None	1976	1
Tourism and culture change. A symposium	5	Smith V.	Annals of Tourism Research	1607383	3	3	122-126	1976-01-01	None	None	None	1976	1
Tourism as an agent of change. A Spanish basque case	26	Greenwood D.	Annals of Tourism Research	1607383	3	3	128-142	1976-01-01	None	None	None	1976	1
Tourism and crime. A conference	11	Nichols L.	Annals of Tourism Research	1607383	3	4	176-182	1976-01-01	Appalachian State University	Boone	United States	1976	1
Tourism and cross cultural communication	21	Evans N.	Annals of Tourism Research	1607383	3	4	189-198	1976-01-01	University of California, Riverside	Riverside	United States	1976	1
The international division of leisure tourism and the third world	14	Turner L.	Annals of Tourism Research	1607383	4	1	24-Dec	1976-01-01	Chatham House	London	United Kingdom	1976	1
The Tourism Policy	7	Sessa A.	Annals of Tourism Research	1607383	3	5	234-247	1976-01-01	Universita degli Studi di Roma La Sapienza	Rome	Italy	1976	1
The United States travel service. An Example of Federal Commitment to Tourism	1	Inouye Chairman S.	Annals of Tourism Research	1607383	3	5	248-258	1976-01-01	U.S. Senate	Washington	United States	1976	1
Communiqué du rédacteur en chef	0	Jafari J.	Annals of Tourism Research	1607383	3	3	120-121	1976-01-01	None	None	None	1976	0
Bali: Tourism, culture, environment. By Gerald Francillon, Universitas Udayana 1974, and UNESCO 1975. (Available from: Division of Applied Social Sciences, UNESCO, 7, Place de Fontenoy, 75700 Paris, France), 127 pp., Including Appendixes, Tables, Maps and	0	Annis S.	Annals of Tourism Research	1607383	3	3	145-146	1976-01-01	University of Chicago	Chicago	United States	1976	0
Style: Préparation et format des articles pour ANNALS of tourism research	0	Jafari J.	Annals of Tourism Research	1607383	3	3	165	1976-01-01	Tourism	Menomonie	United States	1976	0
The golden hordes. International tourism and the pleasure periphery By Louis Turner and John Ash. Constable and Company Limited (10 Orange Street, London WC2H 7EG, England), June 1975. 319 pp. Black &amp; White Photographs, Bibliography. Hard Cover, E 5.0	0	Mathews H.	Annals of Tourism Research	1607383	3	3	144	1976-01-01	Northern Arizona University	Flagstaff	United States	1976	0
What is economics. By Jim Eggert. William Kaufmann, Inc. (One First Street, Los Altos, California 94022, USA), 1975, 138 pp. Paperback and Spiralbound, $3.95	0	Smith C.	Annals of Tourism Research	1607383	3	3	147-148	1976-01-01	University of Wisconsin Stout	Menomonie	United States	1976	0
Editorial page	0	Jafari J.	Annals of Tourism Research	1607383	3	3	118-119	1976-01-01	None	None	None	1976	0
Style: Preparation of research papers for ANNALS of tourism research	0	Jafari J.	Annals of Tourism Research	1607383	3	3	164	1976-01-01	University of Wisconsin Stout	Menomonie	United States	1976	0
Job market for tourism graduates. A case of Michigan State University	2	McIntosh R.	Annals of Tourism Research	1607383	3	4	199-205	1976-03-01	Michigan State University	East Lansing	United States	1976	1
The fifth international congress on leisure and tourism	0	Lewis C.	Annals of Tourism Research	1607383	3	4	183-188	1976-03-01	State University of New York College at Cortland	Cortland	United States	1976	0
Leisure and the family cycle. By Rhona Rapoport and Robert N. Rapoport with Ziona Strelitz. Routledge &amp; Kegan Paul (9 Park Street, Boston, Massachusetts 02108, USA), August 1975. 386 pp., Bibliography. Hard Cover, $26.50	0	Bailey W.	Annals of Tourism Research	1607383	3	4	207-208	1976-03-01	University of Wisconsin Stout	Menomonie	United States	1976	0
East tyrol. By M.A. Heppenstall, in F.G. Bailey, ed., Debate and compromise: The politics of innovation, Oxford, Basil Blackwell, 1973. pp. 134-163	0	Greenwood D.	Annals of Tourism Research	1607383	3	4	209-210	1976-03-01	Cornell University	Ithaca	United States	1976	0
Editor's page	0	None	Annals of Tourism Research	1607383	3	5	230-231	1976-05-01	None	None	None	1976	0
La page du rédacteur-en-chef	0	None	Annals of Tourism Research	1607383	3	5	232-233	1976-05-01	None	None	None	1976	0
Editor's page	1	Jafari J.	Annals of Tourism Research	1607383	4	1	8-Jun	1976-08-01	None	None	None	1976	0
La page du redacteur-en-chef	0	Jafari J.	Annals of Tourism Research	1607383	4	1	11-Sep	1976-08-01	None	None	None	1976	0
La page du redacteur-en-chef	0	Jafari J.	Annals of Tourism Research	1607383	4	2	72-73	1976-11-01	None	None	None	1976	0
Editor's page	0	None	Annals of Tourism Research	1607383	4	2	70-71	1976-11-01	None	None	None	1976	0
Anomie, ego-enhancement and tourism	551	Dann G.	Annals of Tourism Research	1607383	4	4	184-194	1977-01-01	The University of the West Indies Barbados		United States	1977	1
The impact of tourism in the Caribbean. A methodological study	68	Hills T.	Annals of Tourism Research	1607383	4	5	248-267	1977-01-01	McGill University	Montreal	Canada	1977	1
The anthropological analysis of tourism. Indirect tourism and political economy in the case of the mamainde of Mato Grosso, Brazil	17	Aspelin P.	Annals of Tourism Research	1607383	4	3	135-160	1977-01-01	Cleveland State University	Cleveland	United States	1977	1
The ubiquitous tourist brochure explorations in its intended and unintended use	41	Buck R.	Annals of Tourism Research	1607383	4	4	195-207	1977-01-01	The Pennsylvania State University University Park	PA		1977	1
Editor's page	0	None	Annals of Tourism Research	1607383	4	3	127	1977-01-01	None	None	None	1977	0
La page du rédacteur-en-chef	0	None	Annals of Tourism Research	1607383	4	3	128	1977-01-01	None	None	None	1977	0
Jamaica: Why don't you stop and say hello?. Faculty Producer: Professor Luther Gerlach, University of Minnesota (Audio Visual Library Service, 3300 University Avenue S.E., Minneapolis, Minnesota 55414, USA), 1974. 26 min., color. Sale $360.00 and Rental $	0	Jafari J.	Annals of Tourism Research	1607383	4	5	295-298	1977-01-01	University of Wisconsin Stout	Menomonie	United States	1977	0
Recent research on tourism and culture change: 1976 symposium	4	Smith V.	Annals of Tourism Research	1607383	4	3	129-134	1977-01-01	California State University Chico	Chico	United States	1977	0
Tourist and the new community	6	MacCannell D.	Annals of Tourism Research	1607383	4	4	208-216	1977-03-01	University of California System	Oakland	United States	1977	0
La page du redacteur-en-chef	0	Jafari J.	Annals of Tourism Research	1607383	4	4	183	1977-03-01	None	None	None	1977	0
Style: Schreibweise vorbereitung der abhandlungen für. Annals of tourism research	0	Jafari J.	Annals of Tourism Research	1607383	4	4	181	1977-03-01	University of Wisconsin Stout	Menomonie	United States	1977	0
Editor's page	2	Jafari J.	Annals of Tourism Research	1607383	4	4	182	1977-03-01	None	None	None	1977	0
Annual TTRA conference. The 80's: Its impact on travel and tourism marketing	0	None	Annals of Tourism Research	1607383	4	4	238	1977-03-01	None	None	None	1977	0
Tourism: Some views	0	Pradhan R.	Annals of Tourism Research	1607383	4	5	291	1977-05-01	University of Ottawa, Canada	Ottawa	Canada	1977	0
Centre des hautes etudes touristiques	0	None	Annals of Tourism Research	1607383	4	5	288-290	1977-05-01	None	None	None	1977	0
Making tourism more supportive of small state development. The case of St. Vincent	14	Britton R.	Annals of Tourism Research	1607383	4	5	268-278	1977-05-01	Department of Geography University of Minnesota			1977	1
The 80's: Its impact on travel and tourism marketing. A conference	0	Pizam A.	Annals of Tourism Research	1607383	4	5	279-287	1977-05-01	University of Massachusetts	Amherst MA	United States	1977	0
La page du redacteur-en-chef	0	None	Annals of Tourism Research	1607383	4	5	247	1977-05-01	None	None	None	1977	0
Editor's page	0	None	Annals of Tourism Research	1607383	4	5	246	1977-05-01	None	None	None	1977	0
Culture as determinant of the attractiveness of a tourism region	74	Ritchie J.	Annals of Tourism Research	1607383	5	2	252-267	1978-01-01	Universite Laval	Quebec	Canada	1978	1
Atlantic City and the resort cycle background to the legalization of gambling	88	Stansfield C.	Annals of Tourism Research	1607383	5	2	238-251	1978-01-01	Rowan University	Glassboro	United States	1978	1
Form and function in French resorts	28	Pearce D.	Annals of Tourism Research	1607383	5	1	142-156	1978-01-01	University of Canterbury	Christchurch	New Zealand	1978	1
The impact of tourism on the physical environment	111	Cohen E.	Annals of Tourism Research	1607383	5	2	215-237	1978-01-01	Hebrew University of Jerusalem	Jerusalem	Israel	1978	1
The importance of more research on the impacts of tourism	13	Mings R.	Annals of Tourism Research	1607383	5	3	340-344	1978-01-01	Arizona State University	Tempe	United States	1978	0
Foreign travel and tourism prices and demand	19	Sunday A.	Annals of Tourism Research	1607383	5	2	268-273	1978-01-01	Indiana University-Purdue University Fort Wayne	Fort Wayne	United States	1978	1
Domestic tourism as a development factor	29	Archer B.	Annals of Tourism Research	1607383	5	1	126-141	1978-01-01	Institute of Economic Research University of North Wales		United Kingdom	1978	1
Differential leisure travel decision-making between spouses	34	Myers P.	Annals of Tourism Research	1607383	5	1	157-165	1978-01-01	U.S. Department of the Interior Billings		United States	1978	1
Toward a synthesis in tourism theory	10	Buck R.	Annals of Tourism Research	1607383	5	1	110-111	1978-01-01	Pennsylvania State University	State College	United States	1978	0
Operations research applications to tourism	9	Swart W.	Annals of Tourism Research	1607383	5	4	414-428	1978-01-01	None	None	None	1978	1
Tourism impacts. The need for regional planning	12	Hudman L.	Annals of Tourism Research	1607383	5	1	112-125	1978-01-01	Brigham Young University	Provo	United States	1978	1
The tourist art market as a factor in social change	3	Richter D.	Annals of Tourism Research	1607383	5	3	323-338	1978-01-01	San Diego State University	San Diego	United States	1978	1
Welcome to paradise. Produced by Roy Bonesteel, Man Alive Series, Canadian Broadcasting Corporation, Toronto, Canada. (Available from National Film Board, McKenzie Building, 1 Lombard Street, Toronto, Ontario M5C 1J6, Canada) 1976, 28 minutes. Purchase pr	0	Michael Haywood K.	Annals of Tourism Research	1607383	5	3	355-357	1978-01-01	University of Guelph	Guelph	Canada	1978	0
Recreation vehicles. A perspective	8	Green F.	Annals of Tourism Research	1607383	5	4	429-439	1978-01-01	Virginia Polytechnic Institute and State University	Blacksburg	United States	1978	1
Tourism and international exchange programs	1	Smith V.	Annals of Tourism Research	1607383	5	4	486-490	1978-01-01	The California State University		United States	1978	0
Dimentions of tourist satisfaction with a destination area	183	Pizam A.	Annals of Tourism Research	1607383	5	3	314-322	1978-01-01	None	None	None	1978	1
Recreation in an industrial society	0	Mitchell L.	Annals of Tourism Research	1607383	5	1	197-202	1978-01-01	University of South Carolina	Columbia	United States	1978	0
La page du redacteur-en-chef	0	Jafari J.	Annals of Tourism Research	1607383	5	1	108-109	1978-01-01	None	None	None	1978	0
An original american vacation	0	Aspelin P.	Annals of Tourism Research	1607383	5	1	175-178	1978-01-01	Cleveland State University	Cleveland	United States	1978	0
Tourist satisfaction a highly complex variable	9	Dann G.	Annals of Tourism Research	1607383	5	4	440-443	1978-01-01	University of the West Indies	Kingston	Jamaica	1978	0
Editor's page	1	Jafari J.	Annals of Tourism Research	1607383	5	1	106-107	1978-01-01	None	None	None	1978	0
Geocenter: International map center	0	Nicholls L.	Annals of Tourism Research	1607383	5	1	166-167	1978-01-01	University of Wisconsin Stout	Menomonie	United States	1978	0
La page du redacteur-en-chief	0	Jafari J.	Annals of Tourism Research	1607383	5	2	212-214	1978-04-01	None	None	None	1978	0
Session on travel and tourism	0	Swart W.	Annals of Tourism Research	1607383	5	2	301-302	1978-04-01	California State University Northridge	Northridge	United States	1978	0
Editor's page	0	Jafari J.	Annals of Tourism Research	1607383	5	2	210-211	1978-04-01	None	None	None	1978	0
Tourism planning for the eighties 1978 annual congress of AIEST	0	Jafari J.	Annals of Tourism Research	1607383	5	3	397-401	1978-07-01	University of Wisconsin Stout	Menomonie	United States	1978	0
Editor's page	1	Jafari J.	Annals of Tourism Research	1607383	5	3	310-311	1978-07-01	None	None	None	1978	0
The protection of the world cultural and national heritage	0	None	Annals of Tourism Research	1607383	5	3	388-394	1978-07-01	None	None	None	1978	0
Culture as a determinant of the attractiveness of a tourism region	0	Marris T.	Annals of Tourism Research	1607383	5	3	339-340	1978-07-01	Planning and Research Services Branch English Tourist Board		United Kingdom	1978	0
Seminar on the problems of tourism of working urban and rural youth	0	None	Annals of Tourism Research	1607383	5	3	394-396	1978-07-01	None	None	None	1978	0
The social and economic impact of tourism on pacific communities. Bryan H. Farrell, Editor. Center for South Pacific Studies (University of California, Santa Cruz, California 95064, USA), July 1977, ix + 141 pp. (Illustrations and Bibliography), $95.0 Sof	0	Decker B.	Annals of Tourism Research	1607383	5	3	353-354	1978-07-01	University of Hawaii at Manoa	Honolulu	United States	1978	0
The development of youth travel	0	None	Annals of Tourism Research	1607383	5	3	396-397	1978-07-01	None	None	None	1978	0
Using travel research for planning and profits. The TTRA'S 9th Annual Conference	0	Pizam A.	Annals of Tourism Research	1607383	5	3	380-388	1978-07-01	University of Massachusetts	Amherst MA	United States	1978	0
New perspectives and policies. International tourism congress	0	Pizam A.	Annals of Tourism Research	1607383	5	4	481-485	1978-10-01	University of Massachusetts	Amherst MA	United States	1978	0
Developing countries and tourism research	0	Van Houts D.	Annals of Tourism Research	1607383	5	4	485-486	1978-10-01	Universiteit Antwerpen	Antwerpen	Belgium	1978	0
Towards a geography of tourism	83	Pearce D.	Annals of Tourism Research	1607383	6	3	245-272	1979-01-01	University of Canterbury	Christchurch	New Zealand	1979	1
The framework of tourism. Towards a definition of tourism, tourist, and the tourist industry	225	Leiper N.	Annals of Tourism Research	1607383	6	4	390-407	1979-01-01	Administrative Studies Sydney Technical College	Sydney	Australia	1979	1
Social planning for tourism in the developing countries	52	de Kadt E.	Annals of Tourism Research	1607383	6	1	36-48	1979-01-01	University of Sussex	Sussex	United Kingdom	1979	1
The impact of tourism. A case from the Bahama Islands	22	LaFlamme A.	Annals of Tourism Research	1607383	6	2	137-148	1979-01-01	SUNY Fredonia	Fredonia	United States	1979	1
The impact of tourism on a dependent island. Gozo, Malta	39	Boissevain J.	Annals of Tourism Research	1607383	6	1	76-90	1979-01-01	Antropologisch-Sociologisch Centrum Universiteit van Amsterdam	Holland	United States	1979	1
The geography of tourism. An introduction	25	Mitchell L.	Annals of Tourism Research	1607383	6	3	235-244	1979-01-01	University of South Carolina	Columbia	United States	1979	1
Tourism in a developing area. The case of Tamil Nadu, India	2	Hyma B.	Annals of Tourism Research	1607383	6	3	338-350	1979-01-01	University of Waterloo	Waterloo	Canada	1979	1
Assessing tourism's more complex consequences	21	Runyan D.	Annals of Tourism Research	1607383	6	4	448-463	1979-01-01	University of Oregon	Eugene	United States	1979	1
Site and situation strategy in tourism planning. A Mexican case study	14	Collins C.	Annals of Tourism Research	1607383	6	3	351-366	1979-01-01	Department of Geography University of Northern Colorado Greenley	CO		1979	1
Photograph's role in tourism. Some unexplored relationships	65	Chalfen R.	Annals of Tourism Research	1607383	6	4	435-447	1979-01-01	Temple University	Philadelphia	United States	1979	1
Women the taste-makers in tourism	33	Smith V.	Annals of Tourism Research	1607383	6	1	49-60	1979-01-01	California State University Chico	Chico	United States	1979	1
Tourist satisfaction. Uses and misuses	42	Pizam A.	Annals of Tourism Research	1607383	6	2	195-197	1979-01-01	None	None	None	1979	0
Tourism's human conflicts. Cases from the Pacific	32	Farrell B.	Annals of Tourism Research	1607383	6	2	122-136	1979-01-01	University of California, Santa Cruz	Santa Cruz	United States	1979	1
The rise and fall of an aristocratic tourist culture. Nice: 1763-1936	22	Nash D.	Annals of Tourism Research	1607383	6	1	61-75	1979-01-01	University of Connecticut	Storrs	United States	1979	1
The image of the Third World in tourism marketing	97	Britton R.	Annals of Tourism Research	1607383	6	3	318-329	1979-01-01	Department of Geography University of Minnesota			1979	1
Rethinking the sociology of tourism	236	Cohen E.	Annals of Tourism Research	1607383	6	1	18-35	1979-01-01	Hebrew University of Jerusalem	Jerusalem	Israel	1979	1
Tourism in Taos and Patzcuaro. A comparison of two approaches to regional development	14	Kemper R.	Annals of Tourism Research	1607383	6	1	91-110	1979-01-01	Southern Methodist University	Dallas	United States	1979	1
Motivations for pleasure vacation	1012	Crompton J.	Annals of Tourism Research	1607383	6	4	408-424	1979-01-01	Texas A and M University	College Station	United States	1979	1
Geographical aspects of state travel marketing in the USA	6	Doering T.	Annals of Tourism Research	1607383	6	3	307-317	1979-01-01	Department of Economic Development Lincoln	NE		1979	1
Tourism and the social sciences. A bibliography: 1970 - 1978	11	Jafari J.	Annals of Tourism Research	1607383	6	2	149-194	1979-01-01	University of Wisconsin Stout	Menomonie	United States	1979	0
Some research needs	0	Pihistrom B.	Annals of Tourism Research	1607383	6	4	464-465	1979-01-01	Finnish Tourist Board Helsinki			1979	0
Applied geography in a Third World setting. A research challenge	1	Helleiner F.	Annals of Tourism Research	1607383	6	3	330-337	1979-01-01	Trent University	Peterborough	Canada	1979	1
State tourism in China and USA	5	Schuchat M.	Annals of Tourism Research	1607383	6	4	425-434	1979-01-01	Behavior Service Consultants, Inc.	Greenbelt	United States	1979	1
Tourism in British Columbia Metropolitan and Camping Visitors	3	Murphy P.	Annals of Tourism Research	1607383	6	3	294-306	1979-01-01	University of Victoria	Victoria	Canada	1979	1
Action programs and the study of tourism	0	Graburn N.	Annals of Tourism Research	1607383	6	2	197-199	1979-01-01	UC Berkeley	Berkeley	United States	1979	0
Roles for geographers in the international tourist industry	1	Dilsaver L.	Annals of Tourism Research	1607383	6	3	273-284	1979-01-01	Louisiana State University	Baton Rouge	United States	1979	1
British contributions to American Seaside Resorts	6	Demars S.	Annals of Tourism Research	1607383	6	3	285-293	1979-01-01	Rhode Island College	Providence	United States	1979	1
Editor's page	1	Jafari J.	Annals of Tourism Research	1607383	6	1	10-Jun	1979-01-01	None	None	None	1979	0
General assembly of ICOMOS	0	None	Annals of Tourism Research	1607383	6	2	202-203	1979-04-01	None	None	None	1979	0
Pata's sixth annual research seminar	0	Loukissas P.	Annals of Tourism Research	1607383	6	2	202	1979-04-01	Pennsylvania State University	State College	United States	1979	0
A plea for the return of cultural heritages to those who created them	0	M'Bow A.	Annals of Tourism Research	1607383	6	2	199-201	1979-04-01				1979	0
Editor's page	1	Jafari J.	Annals of Tourism Research	1607383	6	3	229-230	1979-07-01	None	None	None	1979	0
La page du redacteur-en-chef	0	Jafari J.	Annals of Tourism Research	1607383	6	3	231-232	1979-07-01	None	None	None	1979	0
Canadian geographers discuss tourism	0	Wall G.	Annals of Tourism Research	1607383	6	3	367-368	1979-07-01	University of Waterloo	Waterloo	Canada	1979	0
La page du redacteur-en-chef	0	Jafari J.	Annals of Tourism Research	1607383	6	4	387-389	1979-10-01	None	None	None	1979	0
Manpower in tourism 1979 annual congress of AIEST	0	Loukissas P.	Annals of Tourism Research	1607383	6	4	466-467	1979-10-01	Pennsylvania State University	State College	United States	1979	0
Editor's page	0	None	Annals of Tourism Research	1607383	6	4	385-386	1979-10-01	None	None	None	1979	0
Tourists, black markets and regional development in West Africa	7	Lehmann A.	Annals of Tourism Research	1607383	7	1	102-119	1980-01-01	California State University Chico	Chico	United States	1980	1
Goal programming. Planning process of tourism organizations	1	Seely R.	Annals of Tourism Research	1607383	7	3	353-365	1980-01-01	World Tourism Organization		Spain	1980	1
Tourism data processing. Elementary methodology	3	Morucci B.	Annals of Tourism Research	1607383	7	2	234-252	1980-01-01	Universite Paris 1 Pantheon-Sorbonne	Paris	France	1980	1
The impact of tourism on cultural patrimony a Costa Rican example	1	Lange F.	Annals of Tourism Research	1607383	7	1	56-68	1980-01-01	Illinois State University	Chicago	United States	1980	1
The effects of scale in economic development. Tourism in Bali	85	Rodenburg E.	Annals of Tourism Research	1607383	7	2	177-196	1980-01-01	University of California, Santa Barbara	Santa Barbara	United States	1980	1
The summer people and the natives some effects of tourism in a Vermont vacation village	56	Jordan J.	Annals of Tourism Research	1607383	7	1	34-55	1980-01-01	Longwood University	Farmville	United States	1980	1
A volunteer worker placement model for business	6	Pearce J.	Annals of Tourism Research	1607383	7	3	443-454	1980-01-01	University of South Carolina	Columbia	United States	1980	1
New management tools for the successful tourism manager	8	Booms B.	Annals of Tourism Research	1607383	7	3	337-352	1980-01-01	Washington State University West	Seattle	United States	1980	1
Environmental implications of tourism development	48	Pigram J.	Annals of Tourism Research	1607383	7	4	554-583	1980-01-01	Department of Geography University of New England			1980	1
Vacation travel planning segments. Self-planning vs. users of motor club and travel agents	30	Woodside A.	Annals of Tourism Research	1607383	7	3	385-394	1980-01-01	University of South Carolina	Columbia	United States	1980	1
Host community acceptance of foreign tourists. Strategic considerations	54	Pearce J.	Annals of Tourism Research	1607383	7	2	224-233	1980-01-01	University of South Carolina	Columbia	United States	1980	1
The use of lodging ratios in tourism	2	Liu J.	Annals of Tourism Research	1607383	7	3	406-427	1980-01-01	University of Hawaii System	Honolulu	United States	1980	1
Tourism and regional development a genetic approach	9	Pearce D.	Annals of Tourism Research	1607383	7	1	69-82	1980-01-01	University of Canterbury	Christchurch	New Zealand	1980	1
Polarizing implications of the Pescaia tourist industry	4	van der Werff P.	Annals of Tourism Research	1607383	7	2	197-223	1980-01-01	University of Amsterdam	Amsterdam	Netherlands	1980	1
Money illusion and inflation management in tourism. The hotel industry case	0	Arbel A.	Annals of Tourism Research	1607383	7	3	395-405	1980-01-01	School of Management State University of New York		United States	1980	1
Values as determinants of motivation. Tourism and other career choices	3	Neuman Y.	Annals of Tourism Research	1607383	7	3	428-442	1980-01-01	Ben-Gurion University of the Negev	Beer Sheba	Israel	1980	1
Transactional analysis training for the travel industry	2	Wachtel J.	Annals of Tourism Research	1607383	7	3	455-471	1980-01-01	The Sheraton Corporation Bal Harbour		United States	1980	1
Integrating tourism with rural development	10	Chow W.	Annals of Tourism Research	1607383	7	4	584-607	1980-01-01	Department of Geography University of Hawaii			1980	1
The perceived impact of tourism by residents a case study in Santa Marta, Colombia	203	Belisle F.	Annals of Tourism Research	1607383	7	1	83-101	1980-01-01	The University of Georgia	Athens	United States	1980	1
Anthropology and tourism. A science-industry evaluation	10	Smith V.	Annals of Tourism Research	1607383	7	1	13-33	1980-01-01	California State University Chico	Chico	United States	1980	1
Reservations cancelled. Consumer complaints in the tourist industry	7	Hannigan J.	Annals of Tourism Research	1607383	7	3	366-384	1980-01-01	University of Toronto	Toronto	Canada	1980	1
A comment on boundaries between work and private worlds	0	Connelly-Kirch D.	Annals of Tourism Research	1607383	7	4	608-609	1980-01-01	Department of Anthropology University of Hawaii			1980	0
Greater values are at stake	0	Pihlstrom B.	Annals of Tourism Research	1607383	7	4	611	1980-01-01	Finnish Tourist Board Helsinki			1980	0
Tourism in Tropical Africa A review of literature in English and research agenda	6	Hyma B.	Annals of Tourism Research	1607383	7	4	525-553	1980-01-01	None	None	None	1980	1
The status of attractions in the tourism system a reply to Clare Gunn	1	Leiper N.	Annals of Tourism Research	1607383	7	2	255-258	1980-01-01	Sydney Technical College	Sydney	Australia	1980	0
World tourism conference. An inter-governmental tourism landmark	2	Gunn C.	Annals of Tourism Research	1607383	7	3	478-487	1980-01-01	Texas A and M University	College Station	United States	1980	0
Tourism's human conflicts towards more psychological approach	3	Pearce P.	Annals of Tourism Research	1607383	7	1	122-126	1980-01-01	James Cook University, Australia	Townsville	Australia	1980	0
Klitzke's reaction	0	Klitzke L.	Annals of Tourism Research	1607383	7	1	131-134	1980-01-01	University of Wisconsin Stout	Menomonie	United States	1980	0
... And rational cooperation	0	Farrell B.	Annals of Tourism Research	1607383	7	1	127-131	1980-01-01	University of California, Santa Cruz	Santa Cruz	United States	1980	0
La page du redacteur en chef	0	Jafari J.	Annals of Tourism Research	1607383	7	3	335-336	1980-12-01	None	None	None	1980	0
Tourism research in the South Pacific	0	Pearce D.	Annals of Tourism Research	1607383	7	3	475-477	1980-12-01	University of Canterbury	Christchurch	New Zealand	1980	0
La page du redacteur eb chef	0	Jafari J.	Annals of Tourism Research	1607383	7	4	522-524	1980-12-01	None	None	None	1980	0
Great cause	0	Kreck L.	Annals of Tourism Research	1607383	7	4	610	1980-12-01	Washington State University Pullman	Pullman	United States	1980	0
Limit to tourism development	0	Jafari J.	Annals of Tourism Research	1607383	7	3	472-475	1980-12-01	University of Wisconsin Stout	Menomonie	United States	1980	0
Amendment to Leiper the framework of tourism	9	Gunn C.	Annals of Tourism Research	1607383	7	2	253-255	1980-12-01	Texas A and M University	College Station	United States	1980	0
Social tourism	3	Troisgros S.	Annals of Tourism Research	1607383	7	3	487-490	1980-12-01	None	None	None	1980	0
TTRA western tourism educators workshop	0	Brodsky-Porges E.	Annals of Tourism Research	1607383	7	2	264-265	1980-12-01	Hospitality and Tourism Administration Highline Community College Midway		United States	1980	0
Response to Dymphna Hermans	0	Smith V.	Annals of Tourism Research	1607383	7	2	258-259	1980-12-01	California State University Chico	Chico	United States	1980	0
Editors page	0	Jafari J.	Annals of Tourism Research	1607383	7	2	173-175	1980-12-01	None	None	None	1980	0
The international school of tourism sciences	0	Sessa A.	Annals of Tourism Research	1607383	7	3	491-493	1980-12-01	Scuola Int'le. di Scienze Turistiche Rome		Italy	1980	0
Changing the world of travel	0	Jafari J.	Annals of Tourism Research	1607383	7	2	260-263	1980-12-01	None	None	None	1980	0
European tourism. Future prospects 1980-1990	0	Lickorish L.	Annals of Tourism Research	1607383	7	4	613-615	1980-12-01	British Tourist Authority	London	United Kingdom	1980	0
Influence of tourism	0	Haulot A.	Annals of Tourism Research	1607383	7	4	615	1980-12-01	Bureau International du Tourisme Social Brussels	Brussels	Belgium	1980	0
Editor's page	0	Jafari J.	Annals of Tourism Research	1607383	7	4	519-521	1980-12-01	None	None	None	1980	0
Editorial's page	0	Jafari J.	Annals of Tourism Research	1607383	7	3	333-334	1980-12-01	None	None	None	1980	0
Concerns of the hotel industry	0	Richards R.	Annals of Tourism Research	1607383	7	4	616	1980-12-01	American Hotel and Motel Association New York City		United States	1980	0
Editor's page	0	Jafari J.	Annals of Tourism Research	1607383	7	1	8-May	1980-12-01	None	None	None	1980	0
La page du redacteur-en-chef	0	None	Annals of Tourism Research	1607383	7	1		1980-12-01	None	None	None	1980	0
Editor's note	0	None	Annals of Tourism Research	1607383	7	1	121-122	1980-12-01	None	None	None	1980	0
Tourism research at SRI International	0	Duke K.	Annals of Tourism Research	1607383	7	1	136-138	1980-12-01	SRI International	Menlo Park	United States	1980	0
Women: The taste-makers in tourism	0	Herm D.	Annals of Tourism Research	1607383	7	1	134-135	1980-12-01	University of Amsterdam	Amsterdam	Netherlands	1980	0
Design of a curriculum for destination studies	9	Stear L.	Annals of Tourism Research	1607383	8	1	85-95	1981-01-01	Travel and Tourism Division Sydney Technical College	Sydney	Australia	1981	1
Directional bias in vacation travel	10	Smith S.	Annals of Tourism Research	1607383	8	2	257-270	1981-01-01	University of Waterloo	Waterloo	Canada	1981	1
Course content and structure in the geography of tourism the Canterbury example	6	Pearce D.	Annals of Tourism Research	1607383	8	1	106-115	1981-01-01	University of Canterbury	Christchurch	New Zealand	1981	1
A segmentation analysis of resident attitudes to the social impact of tourism	143	Brougham J.	Annals of Tourism Research	1607383	8	4	569-590	1981-01-01	Universite Laval	Quebec	Canada	1981	1
Spuriousness and tourism. Politics of Two Canadian Provincial Government	28	Papson S.	Annals of Tourism Research	1607383	8	2	220-235	1981-01-01	St. Lawrence University	Canton	United States	1981	1
The encounter of agriculture and tourism a catalan case	19	Hermans D.	Annals of Tourism Research	1607383	8	3	462-479	1981-01-01	University of Amsterdam	Amsterdam	Netherlands	1981	1
An overview of tourism and planning in the Federal Republic of Germany	1	Romsa G.	Annals of Tourism Research	1607383	8	3	333-356	1981-01-01	University of Windsor	Windsor	Canada	1981	1
Tourism in Austria a case study of the influence of tourism on ethnic relations	12	Gamper J.	Annals of Tourism Research	1607383	8	3	432-446	1981-01-01	Department of Anthropology Monterey Peninsula College Monterey	CA		1981	1
Forecasting recreation demand in the upper Savannah River Basin	5	Saunders P.	Annals of Tourism Research	1607383	8	2	236-256	1981-01-01	Washington State U		United States	1981	1
Tourism occupations, career profiles and knowledge	12	Airey D.	Annals of Tourism Research	1607383	8	1	52-68	1981-01-01	University of Surrey	Surrey	United Kingdom	1981	1
Towards a cohesive curriculum tourism. The case for a distinct discipline	65	Leiper N.	Annals of Tourism Research	1607383	8	1	69-84	1981-01-01	Travel and Tourism Division Sydney Technical College	Sydney	Australia	1981	1
Toward a framework for tourism education. Problems and prospects	95	Jafari J.	Annals of Tourism Research	1607383	8	1	13-34	1981-01-01	University of Wisconsin Stout	Menomonie	United States	1981	1
Dimensions of the social group role in pleasure vacations	55	Crompton J.	Annals of Tourism Research	1607383	8	4	550-568	1981-01-01	Texas A and M University	College Station	United States	1981	1
Tourism course proposal for a social science curriculum	5	Murphy P.	Annals of Tourism Research	1607383	8	1	96-105	1981-01-01	University of Victoria	Victoria	Canada	1981	1
The grand tour travel as an educational device 1600-1800	34	Brodsky-Porges E.	Annals of Tourism Research	1607383	8	2	171-186	1981-01-01	Tourism Management Highline Community College	Seattle		1981	1
Coastal development in France. Tourism as a tool for regional development	7	Clarke A.	Annals of Tourism Research	1607383	8	3	447-461	1981-01-01	Gwent County Council		United Kingdom	1981	1
Tourist motivation an appraisal	443	Dann G.	Annals of Tourism Research	1607383	8	2	187-219	1981-01-01	Sociology University of the West Indies		United States	1981	1
The guided tour a sociological approach	121	Holloway J.	Annals of Tourism Research	1607383	8	3	377-402	1981-01-01	University of the West of England	Bristol	United Kingdom	1981	1
Tourism in the highlands and islands of Scotland rewards and conflicts	23	Duffield B.	Annals of Tourism Research	1607383	8	3	403-431	1981-01-01	University of Edinburgh	Edinburgh	United Kingdom	1981	1
Touring by automobile in 1932 The American West as stereotype	7	Jakle J.	Annals of Tourism Research	1607383	8	4	534-549	1981-01-01	University of Illinois at Urbana-Champaign	Urbana	United States	1981	1
Hosts and guests the bed-and-breakfast phenomenon	44	Stringer P.	Annals of Tourism Research	1607383	8	3	357-376	1981-01-01	Department of Social Psychology Catholic University			1981	1
Tourism training in developing countries The social and cultural dimension	25	Blanton D.	Annals of Tourism Research	1607383	8	1	116-133	1981-01-01	None	None	None	1981	1
Wanderlust tourism. Problems of infrastructure	1	Peter Gray H.	Annals of Tourism Research	1607383	8	2	285-290	1981-01-01	Rutgers University New Jersey	Chatsworth	United States	1981	0
Environmental and social factors in the continuing education of tourism professionals	1	Loukissas P.	Annals of Tourism Research	1607383	8	1	136-138	1981-01-01	Pennsylvania State University	State College	United States	1981	0
Teaching tourism in four-year degree program	2	McIntosh R.	Annals of Tourism Research	1607383	8	1	134-136	1981-01-01	Michigan State University	East Lansing	United States	1981	0
Development of advanced tourism studies in Holland	10	Bodewes T.	Annals of Tourism Research	1607383	8	1	35-51	1981-12-01	Netherlands Institute of Tourism and Leisure Studies		Switzerland	1981	1
Exploration and refinement of tourism knowledge	5	Jafari J.	Annals of Tourism Research	1607383	8	2	161-167	1981-12-01	None	None	None	1981	0
La page du redacteur en chef	0	Jafari J.	Annals of Tourism Research	1607383	8	3	328-330	1981-12-01	None	None	None	1981	0
International research project tourism and environment	0	Peter Gray H.	Annals of Tourism Research	1607383	8	2	296	1981-12-01	Rutgers, The State University of New Jersey	New Brunswick	United States	1981	0
Universidad Politechnica de Madrid	0	Peter Gray H.	Annals of Tourism Research	1607383	8	2	295	1981-12-01	Rutgers, The State University of New Jersey	New Brunswick	United States	1981	0
Tourism and the culture in the Pacific	0	Var T.	Annals of Tourism Research	1607383	8	4	595-598	1981-12-01	Simon Fraser University	Burnaby	Canada	1981	0
Cooperative education and tourism training	2	Go F.	Annals of Tourism Research	1607383	8	1	139-140	1981-12-01	Hospitality Administration and Services Centennial College of Applied Arts and Technology		Canada	1981	0
International tourism. Impact on community development	0	Smith V.	Annals of Tourism Research	1607383	8	4	598-599	1981-12-01	The California State University		United States	1981	0
The economic significance of tourism within the European community	0	Peter Gray H.	Annals of Tourism Research	1607383	8	2	291-292	1981-12-01	Rutgers University New Jersey	Chatsworth	United States	1981	0
Association of American Geographers. A conference report	1	Mitchell L.	Annals of Tourism Research	1607383	8	4	591-595	1981-12-01	University of South Carolina	Columbia	United States	1981	0
Tourism in Japan	0	Peter Gray H.	Annals of Tourism Research	1607383	8	2	292-293	1981-12-01	Rutgers University New Jersey	Chatsworth	United States	1981	0
Innovations in tourism research and marketing	0	Jafari J.	Annals of Tourism Research	1607383	8	4	599-603	1981-12-01	University of Wisconsin Stout	Menomonie	United States	1981	0
Tourism in Italy	0	Peter Gray H.	Annals of Tourism Research	1607383	8	2	293	1981-12-01	Rutgers, The State University of New Jersey	New Brunswick	United States	1981	0
Editor's page	3	Jafari J.	Annals of Tourism Research	1607383	8	3	323-327	1981-12-01	None	None	None	1981	0
Development research institute-Tilburg	0	Peter Gray H.	Annals of Tourism Research	1607383	8	2	296	1981-12-01	Rutgers, The State University of New Jersey	New Brunswick	United States	1981	0
La page du redacteur en chef	0	Jafari J.	Annals of Tourism Research	1607383	8	2	168-170	1981-12-01	None	None	None	1981	0
Centre des hautes etudes touristiques	0	Peter Gray H.	Annals of Tourism Research	1607383	8	2	296	1981-12-01	Rutgers, The State University of New Jersey	New Brunswick	United States	1981	0
Career developments and changes after graduation	0	Peter Gray H.	Annals of Tourism Research	1607383	8	2	295	1981-12-01	Rutgers, The State University of New Jersey	New Brunswick	United States	1981	0
Rejoinders &amp; Commentary. Social Reality more complex than great and small causes""	0	van der Werff P.	Annals of Tourism Research	1607383	8	3	480-481	1981-12-01	Anthropology and Sociology Center University of Amsterdam	Holland	United States	1981	0
Toward a social psychological theory of tourism motivation: A rejoinder	414	Iso-Ahola S.	Annals of Tourism Research	1607383	9	2	256-262	1982-01-01	University of Maryland	College Park	United States	1982	0
Perceived changes in holiday destinations	202	Pearce P.	Annals of Tourism Research	1607383	9	2	145-164	1982-01-01	James Cook University, Australia	Townsville	Australia	1982	1
Americans' vacations	96	Gottlieb A.	Annals of Tourism Research	1607383	9	2	165-187	1982-01-01	University of Virginia	Charlottesville	United States	1982	1
Taxing international tourism in West Africa	15	Fish M.	Annals of Tourism Research	1607383	9	1	91-103	1982-01-01	University of Alabama	Tuscaloosa	United States	1982	1
Multinational corporations in the international hotel industry	75	Dunning J.	Annals of Tourism Research	1607383	9	1	69-90	1982-01-01	University of Reading	Reading	United Kingdom	1982	1
The contributions of economics to tourism	31	Gray H.	Annals of Tourism Research	1607383	9	1	105-125	1982-01-01	Department of Economics Rutgers University			1982	1
Tourism's external account and the balance of payments	11	Baretje R.	Annals of Tourism Research	1607383	9	1	57-67	1982-01-01	Aix Marseille Universite	Marseille	France	1982	1
International travel to the United States. An econometric evaluation	99	Loeb P.	Annals of Tourism Research	1607383	9	1	20-Jul	1982-01-01	Rutgers University-Newark Campus	Newark	United States	1982	1
U.S. tourism in Mexico. An empirical analysis	54	Stronge W.	Annals of Tourism Research	1607383	9	1	21-35	1982-01-01	Florida Atlantic University	Boca Raton	United States	1982	1
Trouble in the travel account	19	White K.	Annals of Tourism Research	1607383	9	1	37-56	1982-01-01	The University of British Columbia	Vancouver	Canada	1982	1
Tourism's regional development impacts. A comparative analysis of the Greek islands	26	Loukissas P.	Annals of Tourism Research	1607383	9	4	523-541	1982-01-01	Pennsylvania State University	State College	United States	1982	1
The effects of scale in tourism projects in developing countries	60	Jenkins C.	Annals of Tourism Research	1607383	9	2	229-249	1982-01-01	University of Strathclyde	Glasgow	United Kingdom	1982	1
Economic and social correlates of handicraft selling in Tonga	15	Connelly-Kirch D.	Annals of Tourism Research	1607383	9	3	383-402	1982-01-01	Department of Anthropology University of Hawaii			1982	1
Thai girls and Farang men the edge of ambiguity	79	Cohen E.	Annals of Tourism Research	1607383	9	3	403-428	1982-01-01	Hebrew University of Jerusalem	Jerusalem	Israel	1982	1
Government involvement in tourism in developing countries	79	Jenkins C.	Annals of Tourism Research	1607383	9	4	499-521	1982-01-01	University of Strathclyde	Glasgow	United Kingdom	1982	1
The political economy of tourism in the third world	412	Britton S.	Annals of Tourism Research	1607383	9	3	331-358	1982-01-01	University of Auckland	Auckland	New Zealand	1982	1
Tourism in Malaysia competing needs in a plural society	30	Din K.	Annals of Tourism Research	1607383	9	3	453-480	1982-01-01	Department of Geography University of Hawaii			1982	1
Mass tourism and the dilemmas of modernization in Pacific Island communities	40	Macnaught T.	Annals of Tourism Research	1607383	9	3	359-381	1982-01-01	St. Francis Xavier College Beaconsfield		Australia	1982	1
Spatial analysis of the U.S. lodging industry, 1963-1977	29	Van Doren C.	Annals of Tourism Research	1607383	9	4	543-563	1982-01-01	Texas A and M University	College Station	United States	1982	1
Marginal paradises. Bungalow tourism on the islands of Southern Thailand	93	Cohen E.	Annals of Tourism Research	1607383	9	2	189-228	1982-01-01	Hebrew University of Jerusalem	Jerusalem	Israel	1982	1
Visitor cycles. Outlook for tourism in Lancaster County	19	Hovinen G.	Annals of Tourism Research	1607383	9	4	565-583	1982-01-01	Department of Geography Millerville State College			1982	1
Issues of tourism and socioeconomic development	9	Wu C.	Annals of Tourism Research	1607383	9	3	317-330	1982-01-01	The University of Sydney	Sydney	Australia	1982	1
Formal and informal tourism sectors. A case study in Pattaya, Thailand	25	Wahnschafft R.	Annals of Tourism Research	1607383	9	3	429-451	1982-01-01	Universitat Gottingen	Gottingen	Germany	1982	1
The grand tour: A rejoinder	1	Towner J.	Annals of Tourism Research	1607383	9	3	481-484	1982-01-01	University of Birmingham	Birmingham	United Kingdom	1982	0
Watch out for the foreign guests!" China encounters the west"	0	Machlis G.	Annals of Tourism Research	1607383	9	3	485-488	1982-01-01	University of Idaho	Moscow	United States	1982	0
A comment on forecasting recreation demand in the upper Savannah river basin	0	Smith S.	Annals of Tourism Research	1607383	9	2	251-256	1982-01-01	University of Waterloo	Waterloo	Canada	1982	0
Tourism: A shrinking world. By Lloyd E. Hudman. Grid Publishing, Inc. (4666 Indianola Ave., Columbus, OH 43214, USA) ISBN 0-88244-208-2, 1980, xvi + 290 pp. (tables, charts, maps, photographs, index), $18.95 (paper).	0	Burkart A.	Annals of Tourism Research	1607383	9	2	284-286	1982-01-01	Catering and Tourism Management University of Surrey		Canada	1982	0
Tourism and communities process problems and solutions. Edited by Carole Rifkind, a special issue of Livability Digest (Partners for Livable Places, 1429 21st St., NW. Washington, DC 20036, USA) 1981, 46 pp., $5.00	1	Westlake J.	Annals of Tourism Research	1607383	9	2	281-284	1982-01-01	Catering and Tourism Management University of Surrey		Canada	1982	0
Commentary on Spuriousness and Tourism	0	Dann G.	Annals of Tourism Research	1607383	9	1	127-131	1982-01-01	Department of Sociology University of the West Indies	Barbados		1982	0
Tourism and hospitality related dissertations, 1976-1980.	2	Pizam A.	Annals of Tourism Research	1607383	9	4	587-620	1982-12-01	University of Massachusetts	Amherst MA	United States	1982	1
Editor's page	0	Jafari J.	Annals of Tourism Research	1607383	9	4	493-495	1982-12-01	None	None	None	1982	0
La page du rédacteur-en-chef	0	Jafari J.	Annals of Tourism Research	1607383	9	3	315-316	1982-12-01	None	None	None	1982	0
A reception services system for international visitors	0	Howell R.	Annals of Tourism Research	1607383	9	2	269-273	1982-12-01	Clemson University	Clemson	United States	1982	0
La page du rédacteur-en-chef	0	Jafari J.	Annals of Tourism Research	1607383	9	2	143-144	1982-12-01	None	None	None	1982	0
First China international travel conference	2	Gee C.	Annals of Tourism Research	1607383	9	2	267-269	1982-12-01	School of Travel Industry Management University of Hawaii		United States	1982	0
U.S. tourism in Mexico: A response to H. Peter Gray	3	Stronge W.	Annals of Tourism Research	1607383	9	2	264-265	1982-12-01	Florida Atlantic University	Boca Raton	United States	1982	0
Canadian Association for leisure studies formed	0	None	Annals of Tourism Research	1607383	9	2	275	1982-12-01	None	None	None	1982	0
Editor's page	0	Jafari J.	Annals of Tourism Research	1607383	9	3	313-314	1982-12-01	None	None	None	1982	0
Editor's page	0	Jafari J.	Annals of Tourism Research	1607383	9	2	141-142	1982-12-01	None	None	None	1982	0
U.S. Tourism demand in Mexico: Comment	3	Gray H.	Annals of Tourism Research	1607383	9	2	262-264	1982-12-01	Department of Economics Rutgers University			1982	0
La page du rédacteur-en-chef	0	Jafari J.	Annals of Tourism Research	1607383	9	4	496-498	1982-12-01	None	None	None	1982	0
The grand tour ...	0	Brodsky-Porges E.	Annals of Tourism Research	1607383	9	4	585-586	1982-12-01	Tourism Management Highline Community College	WA		1982	0
Third Canadian congress on leisure research	0	Burton T.	Annals of Tourism Research	1607383	9	2	273-275	1982-12-01	University of Alberta	Edmonton	Canada	1982	0
Editor's page	0	None	Annals of Tourism Research	1607383	9	1	3-Jan	1982-12-01	None	None	None	1982	0
The new national tourism policy act the state role in implementation	0	McCoy P.	Annals of Tourism Research	1607383	9	2	276-279	1982-12-01	Undersecretary of Commerce for Travel and Tourism Washington		United States	1982	0
Ludic and liminoid aspects of charter yacht tourism in the Caribbean	110	Lett J.	Annals of Tourism Research	1607383	10	1	35-56	1983-01-01	University of Florida	Gainesville	United States	1983	1
The anthropology of tourism	271	Graburn N.	Annals of Tourism Research	1607383	10	1	Sep-33	1983-01-01	UC Berkeley	Berkeley	United States	1983	1
The language of Japanese tourism	61	Moeran B.	Annals of Tourism Research	1607383	10	1	93-108	1983-01-01	University of London	London	United Kingdom	1983	1
The ideology of class and tourism confronting the discourse of advertising	67	Thurot J.	Annals of Tourism Research	1607383	10	1	173-189	1983-01-01	Centre des Hautes Etudes Touristiques Aix-en-Province		France	1983	1
The economic impact of tourism on the Arizona economy	0	Hogan T.	Annals of Tourism Research	1607383	10	4	561-564	1983-01-01	Arizona State University	Tempe	United States	1983	0
The political impact of tourism dependence in Latin America	12	Francisco R.	Annals of Tourism Research	1607383	10	3	363-376	1983-01-01	University of Kansas	Lawrence	United States	1983	1
Tourism and cultural dependency in the West Indies	54	Erisman H.	Annals of Tourism Research	1607383	10	3	337-361	1983-01-01	Mercyhurst College	Erie	United States	1983	1
Tourism politics and political science. A case of not so benign neglect	82	Richter L.	Annals of Tourism Research	1607383	10	3	313-335	1983-01-01	Kansas State University	Manhattan	United States	1983	1
Political implications of Chinese tourism policy	44	Richter L.	Annals of Tourism Research	1607383	10	3	395-413	1983-01-01	Kansas State University	Manhattan	United States	1983	1
Restaurants and dining out. Geography of a tourism business	19	Smith S.	Annals of Tourism Research	1607383	10	4	515-549	1983-01-01	University of Waterloo	Waterloo	Canada	1983	1
Politics, power, and tourism in Thailand	22	Elliot J.	Annals of Tourism Research	1607383	10	3	377-393	1983-01-01	University of Queensland	Brisbane	Australia	1983	1
Economic impact of an annual tourism industry exposition	34	Gartner W.	Annals of Tourism Research	1607383	10	2	199-212	1983-01-01	Utah State University	Logan	United States	1983	1
United States international tourism policy	5	Edgell D.	Annals of Tourism Research	1607383	10	3	427-434	1983-01-01	United States Department of Commerce	Washington	United States	1983	1
Tourism and income strategies in Nazaré, Portugal	5	Mendonsa E.	Annals of Tourism Research	1607383	10	2	213-238	1983-01-01	University of California, Los Angeles	Los Angeles	United States	1983	1
Tourism and food production in the Caribbean	78	Bélisle F.	Annals of Tourism Research	1607383	10	4	497-513	1983-01-01	Centre de Recherches Pour Le Developpement International	Ottawa	Canada	1983	1
Comforts of group tours	31	Schuchat M.	Annals of Tourism Research	1607383	10	4	465-477	1983-01-01	Behavior Service Consultants, Inc.	Greenbelt	United States	1983	1
Capacity to absorb tourism. Concepts and implications for strategic planning	78	Getz D.	Annals of Tourism Research	1607383	10	2	239-263	1983-01-01	University of Waterloo	Waterloo	Canada	1983	1
Tourism and the changing photographic image of the great lakes Indians	45	Albers P.	Annals of Tourism Research	1607383	10	1	123-148	1983-01-01	University of Utah	Salt Lake City	United States	1983	1
Tourism at Khajuraho an Indian enigma?	10	Ichaporia N.	Annals of Tourism Research	1607383	10	1	75-92	1983-01-01	UC Berkeley	Berkeley	United States	1983	1
Serious pilgrims and frivolous tourists the chimera of tourism in the pilgrimages of Sri Lanka	48	Pfaffenberger B.	Annals of Tourism Research	1607383	10	1	57-74	1983-01-01	Knox College	Galesburg	United States	1983	1
Never on Sunday? Mexican tourists at the beach	27	Passariello P.	Annals of Tourism Research	1607383	10	1	109-122	1983-01-01	UC Berkeley	Berkeley	United States	1983	1
Tourism and prostitution	42	Graburn N.	Annals of Tourism Research	1607383	10	3	437-443	1983-01-01	UC Berkeley	Berkeley	United States	1983	0
Identity and experience in Haitian voodoo shows	11	Goldberg A.	Annals of Tourism Research	1607383	10	4	479-495	1983-01-01	None	None	None	1983	1
Cycles and capacity: A contradiction in terms?	14	Wall G.	Annals of Tourism Research	1607383	10	2	268-270	1983-01-01	University of Waterloo	Waterloo	Canada	1983	0
The conference on security and cooperation in Europe. Its impact on tourism	3	Ronkainen I.	Annals of Tourism Research	1607383	10	3	415-426	1983-01-01	Georgetown University	Washington	United States	1983	1
American's vacations: Further comments on class and lifestyle	2	Graburn N.	Annals of Tourism Research	1607383	10	2	270-273	1983-01-01	UC Berkeley	Berkeley	United States	1983	0
Comment on Iso-Ahola's toward a social psychological theory of tourism motivation""	10	Dann G.	Annals of Tourism Research	1607383	10	2	273-276	1983-01-01	Sociology University of the West Indies	Rico	Puerto Rico	1983	0
An etymology of tourism""	12	Leiper N.	Annals of Tourism Research	1607383	10	2	277-280	1983-01-01	Sydney Technical College	Sydney	Australia	1983	0
Tourism as a cultural domain the case of Taos, New Mexico	5	Kemper R.	Annals of Tourism Research	1607383	10	1	149-171	1983-01-01	Southern Methodist University	Dallas	United States	1983	1
Preparing and simulating recreational activity: Two approaches	0	Saunders P.	Annals of Tourism Research	1607383	10	2	265-268	1983-01-01	Washington State University	Pullman	United States	1983	0
Effective marketing and selling of travel services. Edward J. Mayo and Lance P. Jarvis. CBI Publishing (51 Sleeper St., Boston, MA 02210, USA) ISBN 0-8436-2204-0, 1981, xxi + 281 pp. (tables, charts, photographs, references, appendix, index) &amp; 19.95 (	0	Dann G.	Annals of Tourism Research	1607383	10	2	286-289	1983-01-01	Sociology University of the West Indies		United States	1983	0
Focus on tourism: An introduction in the field. Martinus Jan Kosters. VUGA Publishers (Antwoordnr. 1524, 2500 VG Den Haag, Holland) ISBN 90-6095-206-5, 1981, xvii + 590 pp. (tables, charts, indexes, references) DFL 65 (paper)	0	van Doorn J.	Annals of Tourism Research	1607383	10	2	283-286	1983-01-01	Dept. of Public Administration Twente University of Technology			1983	0
Everyday life conditions and travel orientations	0	Ethridge F.	Annals of Tourism Research	1607383	10	4	572-575	1983-01-01	Tennessee Technological University	Cookeville	United States	1983	0
Pilgrimage and tourism	8	Morinis E.	Annals of Tourism Research	1607383	10	4	569-570	1983-12-01	Department of Anthropology University of British Columbia			1983	0
Atlantic City Tourism and Social Change	4	Wall G.	Annals of Tourism Research	1607383	10	4	555-556	1983-12-01	University of Waterloo	Waterloo	Canada	1983	0
International bureau of social tourism	0	Haulot A.	Annals of Tourism Research	1607383	10	4	558-560	1983-12-01	BITS Brussels			1983	0
On the guest editor of the issue	0	Jafari J.	Annals of Tourism Research	1607383	10	1	5-Mar	1983-12-01	None	None	None	1983	0
Trends in tourism planning and development	0	Lawson F.	Annals of Tourism Research	1607383	10	4	565-567	1983-12-01	University of Surrey	Surrey	United Kingdom	1983	0
Editor's page	0	Jafari J.	Annals of Tourism Research	1607383	10	2	193-195	1983-12-01	None	None	None	1983	0
Tourist development: Topics in applied geography. Douglas Pearce. Longman Group (Longman House, Burnt Mill, Harlow, Essex, United Kingdom) ISBN 0-582-30053-3, 1981, 112 pp. (tables, charts, maps, references, index) £3.95 (paper)	0	Wanhill S.	Annals of Tourism Research	1607383	10	2	294-295	1983-12-01	University of Surrey	Surrey	United Kingdom	1983	0
Contribution à l'étude de la touristologie au moyen age. Mahmoud Kamel. Centre de Hautes Etudes Touristiques (Univ. de Droit, d'Economie et des Sciences d'Aix-Marseille III, 1P Rue de l'Opera-13100 Aix-en-Province, France) 1978, 200 pp. (references) F80.0	0	Sursock A.	Annals of Tourism Research	1607383	10	2	289-290	1983-12-01	UC Berkeley	Berkeley	United States	1983	0
Conference report on the international sociological association	0	Dann G.	Annals of Tourism Research	1607383	10	4	564-565	1983-12-01	Government and Sociology University of West Indies		Barbados	1983	0
Editor's page	1	Graburn N.	Annals of Tourism Research	1607383	10	1	3-Jan	1983-12-01	None	None	None	1983	0
Editor's page	0	Jafari J.	Annals of Tourism Research	1607383	10	4	461-462	1983-12-01	None	None	None	1983	0
La page du rédacteur-en-chef	0	Jafari J.	Annals of Tourism Research	1607383	10	2	196-198	1983-12-01	None	None	None	1983	0
La page du rédacteur-en-chef	0	Jafari J.	Annals of Tourism Research	1607383	10	4	463-464	1983-12-01	None	None	None	1983	0
International geographical union commission on tourism	0	O'Rourke B.	Annals of Tourism Research	1607383	10	4	567-569	1983-12-01	The University of Sydney	Sydney	Australia	1983	0
Resort development and management. By Chuck Y. Gee. Educational Institute of the American Hotel and Motel Association (1407 South Harrison Road, East Lansing, Michigan 48823, USA) ISBN 0-86612-008-4, 1981, xiii + 339 pp. (tables, charts, photographs, arch	0	Davé U.	Annals of Tourism Research	1607383	10	3	447-448	1983-12-01	Restaurant and Travel Administration University of Massachusetts		United States	1983	0
European tourism action group	1	Lickorish L.	Annals of Tourism Research	1607383	10	4	556-558	1983-12-01	British Tourist Authority	London	United Kingdom	1983	0
The institution of environmental sciences	0	Romeril M.	Annals of Tourism Research	1607383	10	4	551-555	1983-12-01	Institution of Environmental Sciences	London	United Kingdom	1983	0
La page du rédacteur-en-chef	0	Jafari J.	Annals of Tourism Research	1607383	10	1	7-Jun	1983-12-01	None	None	None	1983	0
Social psychological perspectives on leisure and recreation. Edited by Seppo E. Iso-Ahola. Charles C. Thomas, Publisher (301-27E East Lawrence Avenue, Springfield, IL 62717, USA) ISBN 0-398-03968-2, 1980, xiv + 432 pp. (tables, charts, references, index $	0	Mill R.	Annals of Tourism Research	1607383	10	2	290-292	1983-12-01	University of Denver	Denver	United States	1983	0
TAP: A new consulting resource in tourism	0	Gross W.	Annals of Tourism Research	1607383	10	2	280-281	1983-12-01	The University of Georgia	Athens	United States	1983	0
Air transport: A marketing perspective. Stephen Shaw. Pitman (128 Long Acre, London WC2E 9AN, United Kingdom) ISBN 027-301-7608, 1982, x + 258 pp. (tables, references, indexes) 9.95 (paper)	0	Burkart A.	Annals of Tourism Research	1607383	10	2	293-294	1983-12-01	University of Surrey	Surrey	United Kingdom	1983	0
English tourist board research services branch	0	Marris T.	Annals of Tourism Research	1607383	10	4	571-572	1983-12-01	English Tourist Board			1983	0
Economic impact of a short-term tourism industry exposition: A comment	0	Redman M.	Annals of Tourism Research	1607383	10	3	435-436	1983-12-01	Florida Atlantic University	Boca Raton	United States	1983	0
Tourist-guide interaction	49	Pearce P.	Annals of Tourism Research	1607383	11	1	129-146	1984-01-01	James Cook University, Australia	Townsville	Australia	1984	1
Economic impact: Misleading multiplier	44	Archer B.	Annals of Tourism Research	1607383	11	3	517-518	1984-01-01	University of Surrey	Surrey	United Kingdom	1984	0
Environmental psychology and tourism	84	Fridgen J.	Annals of Tourism Research	1607383	11	1	19-39	1984-01-01	Michigan State University	East Lansing	United States	1984	1
Between gratitude and gratuity an analysis of tipping	42	Shamir B.	Annals of Tourism Research	1607383	11	1	59-78	1984-01-01	Hebrew University of Jerusalem	Jerusalem	Israel	1984	1
The ritualization of tourism comment on Graburn's the anthropology of tourism	12	Nash D.	Annals of Tourism Research	1607383	11	3	503-507	1984-01-01	University of Connecticut	Storrs	United States	1984	0
Tourism development the case of American Samoa	4	Choy D.	Annals of Tourism Research	1607383	11	4	573-590	1984-01-01	University of Hawaii at Manoa	Honolulu	United States	1984	1
Guatemalan tourism and the efficacy of wage employment in Panajachel	0	Yamauchi P.	Annals of Tourism Research	1607383	11	4	557-572	1984-01-01	American University	Washington	United States	1984	1
Foreign tourism under socialism the Albanian Stalinist" model"	39	Hall D.	Annals of Tourism Research	1607383	11	4	539-555	1984-01-01	University of Sunderland	Sunderland	United Kingdom	1984	1
Tourism theory and practice a reply to Alberto Sessa	0	Gray H.	Annals of Tourism Research	1607383	11	2	286-290	1984-01-01	Rutgers, The State University of New Jersey	New Brunswick	United States	1984	0
Tourism and ethnic stereotypes. Variations in a Mexican town	21	Brewer J.	Annals of Tourism Research	1607383	11	3	487-501	1984-01-01	Cornell University	Ithaca	United States	1984	1
The measurement of spatial variations in tourist activity	9	Keogh B.	Annals of Tourism Research	1607383	11	2	267-282	1984-01-01	Universite de Moncton	Edmundston	Canada	1984	1
Insights into the repeat vacation phenomenon	208	Gitelson R.	Annals of Tourism Research	1607383	11	2	199-217	1984-01-01	The University of North Carolina System	Chapel Hill	United States	1984	1
Studies in the socio-environmental psychology of tourism	16	Stringer P.	Annals of Tourism Research	1607383	11	1	147-166	1984-01-01	Department of Social Psychology University of Nijmegen			1984	1
Tourism and employment in the Gambia	41	Farver J.	Annals of Tourism Research	1607383	11	2	249	1984-01-01	University of California, Los Angeles	Los Angeles	United States	1984	1
Tourism, handicrafts, and ethnic identity in Micronesia	16	Nason J.	Annals of Tourism Research	1607383	11	3	421-449	1984-01-01	University of Washington, Seattle	Seattle	United States	1984	1
Tourism and economic diversification in Hong Kong	7	Lin T.	Annals of Tourism Research	1607383	11	2	231-247	1984-01-01	Chinese University of Hong Kong	Hong Kong	China	1984	1
An alternative structuralist approach to the psychology of tourism marketing	77	Uzzell D.	Annals of Tourism Research	1607383	11	1	79-99	1984-01-01	University of Surrey	Surrey	United Kingdom	1984	1
Toward a symbiosis of social psychology and tourism studies	19	Stringer P.	Annals of Tourism Research	1607383	11	1	17-May	1984-01-01	Radboud University Nijmegen	Nijmegen	Netherlands	1984	1
Vacation decisions, activities, and satisfactions	152	van Raaij W.	Annals of Tourism Research	1607383	11	1	101-112	1984-01-01	Erasmus University Rotterdam	Rotterdam	Netherlands	1984	1
Tourism and culture shock	37	Furnham A.	Annals of Tourism Research	1607383	11	1	41-57	1984-01-01	UCL	London	United Kingdom	1984	1
The evolution of tourist arts	57	Graburn N.	Annals of Tourism Research	1607383	11	3	393-419	1984-01-01	UC Berkeley	Berkeley	United States	1984	1
A sociopsychological approach to vacation and mobility in touristic sites	5	Morin M.	Annals of Tourism Research	1607383	11	1	113-127	1984-01-01	Psychologie Universite de Provence		France	1984	1
Old timers and new mobile lifestyles	21	Jobes P.	Annals of Tourism Research	1607383	11	2	181-198	1984-01-01	Montana State University	Bozeman	United States	1984	1
Comments on Peter Gray's The contributions of economics to tourism""	3	Sessa A.	Annals of Tourism Research	1607383	11	2	283-286	1984-01-01	Scuola Internazionale di Scienze Turistiche		Italy	1984	0
Ethnic tourism, the state, and cultural change in Southeast Asia	64	Wood R.	Annals of Tourism Research	1607383	11	3	353-374	1984-01-01	Rutgers University-Camden campus	Camden	United States	1984	1
Tourism as ethnic preservation. The Cajuns of Louisiana	61	Esman M.	Annals of Tourism Research	1607383	11	3	451-467	1984-01-01	Louisiana State University	Baton Rouge	United States	1984	1
Introduction tourism and re-created ethnicity	62	van den Berghe P.	Annals of Tourism Research	1607383	11	3	343-352	1984-01-01	Department of Sociology			1984	1
Combining time-series and econometric forecast of tourism activity	26	Fritz R.	Annals of Tourism Research	1607383	11	2	219-229	1984-01-01	University of Central Florida	Orlando	United States	1984	1
Come to Tana Toraja, land of the heavenly kings". Travel agents as brokers in ethnicity"	84	Adams K.	Annals of Tourism Research	1607383	11	3	469-485	1984-01-01	University of Washington, Seattle	Seattle	United States	1984	1
Reconstructed ethnicity tourism and cultural identity in third world communities	86	MacCannell D.	Annals of Tourism Research	1607383	11	3	375-391	1984-01-01	UC Davis	Davis	United States	1984	1
On controlling sex sales to tourists commentary on Graburn and Cohen	3	Fish M.	Annals of Tourism Research	1607383	11	4	615-617	1984-01-01	University of Alabama	Tuscaloosa	United States	1984	0
Comment on Thurot and Thurot's the ideology of class and tourism	0	Papson S.	Annals of Tourism Research	1607383	11	3	513-517	1984-01-01	St. Lawrence University	Canton	United States	1984	0
Tourism and urban revitalization a case study of Poreč, Yugoslavia	2	Vukonić B.	Annals of Tourism Research	1607383	11	4	591-605	1984-01-01	University of Zagreb	Zagreb	Croatia	1984	1
Leisure and the development of culture	0	Chick G.	Annals of Tourism Research	1607383	11	4	623-626	1984-01-01	University of Illinois		United States	1984	0
Comment on Bélisle's tourism and food production in the Caribbean	0	Alleyne F.	Annals of Tourism Research	1607383	11	3	519-522	1984-01-01	Department of Economics University of the West Indies			1984	0
Khajuraho: Recollections and ruminations: Comment on Ichaporia's paper	0	Wall G.	Annals of Tourism Research	1607383	11	3	511-513	1984-01-01	University of Waterloo	Waterloo	Canada	1984	0
Comment on Richter's political implications of Chinese tourism policy	1	Choy D.	Annals of Tourism Research	1607383	11	4	618-621	1984-01-01	School of Travel Industry Management University of Hawaii		United States	1984	0
The tourist trap: Who's getting caught?. A special issue of Cultural Survival Quarterly. Cultural Survival, Inc. (11 Divinity Ave, Cambridge, MA 02138, USA) Summer 1982, Vol. 6, No. 3, 35 pp. (tables, photographs, line drawing), $1.25 plus $1.00 for posta	0	Graburn N.	Annals of Tourism Research	1607383	11	4	630-632	1984-01-01	UC Berkeley	Berkeley	United States	1984	0
Commentary on Macnaught's Mass tourism and the dilemmas of modernization"	1	Phillips J.	Annals of Tourism Research	1607383	11	2	299-302	1984-01-01	Cornell University	Ithaca	United States	1984	0
The deficiencies of tourism science without political science comment on Richter	8	Kosters M.	Annals of Tourism Research	1607383	11	4	610-612	1984-12-01	The Netherlands Institute of Tourist and Leisure Studies		Netherlands	1984	0
A search for missing answers to questions never asked reply to Kosters	4	Richter L.	Annals of Tourism Research	1607383	11	4	613-615	1984-12-01	Kansas State University	Manhattan	United States	1984	0
La page de redacteur-en-chef	0	Jafari J.	Annals of Tourism Research	1607383	11	1	4-Mar	1984-12-01	None	None	None	1984	0
Editor's page	1	Jafari J.	Annals of Tourism Research	1607383	11	1	2-Jan	1984-12-01	None	None	None	1984	0
Comment on Ichaporia's Tourism at Khajuraho: An Indian Enigma	1	Chib S.	Annals of Tourism Research	1607383	11	3	507-511	1984-12-01	None	None	None	1984	0
Tourism impact in Santa Marta, Colombia: A reply to Dann	0	Bélisle F.	Annals of Tourism Research	1607383	11	2	297-298	1984-12-01	Centre de Recherches Pour Le Developpement International	Ottawa	Canada	1984	0
Editorial: Software survey section	0	None	Annals of Tourism Research	1607383	11	3		1984-12-01	None	None	None	1984	0
Mountains without handrails reflections on the national parks	0	Gruntfest E.	Annals of Tourism Research	1607383	11	3	529-531	1984-12-01	Environmental Studies University of Colorado		United States	1984	0
Tourism and social change reply to Romsa	1	Hall D.	Annals of Tourism Research	1607383	11	4	608-610	1984-12-01	University of Sunderland	Sunderland	United Kingdom	1984	0
Fifth general assembly of the world tourism organization	0	Gee C.	Annals of Tourism Research	1607383	11	2	305-306	1984-12-01	University of Hawaii System	Honolulu	United States	1984	0
Workshop on leisure research	0	Butler N.	Annals of Tourism Research	1607383	11	2	305	1984-12-01	Salisbury University	Salisbury	United States	1984	0
Cooperative tourism efforts joint NTO-Industry-Academe Action Program	0	Jafari J.	Annals of Tourism Research	1607383	11	3	524-527	1984-12-01	University of Wisconsin Stout	Menomonie	United States	1984	0
Who benefits from the status quo in the Gambia?: A reply to Linda Richter	0	Farver J.	Annals of Tourism Research	1607383	11	2	291-292	1984-12-01	University of California, Los Angeles	Los Angeles	United States	1984	0
Editor's page	0	Jafari J.	Annals of Tourism Research	1607383	11	3	339-340	1984-12-01	None	None	None	1984	0
Comment on Hall's foreign tourism under socialism	1	Romsa G.	Annals of Tourism Research	1607383	11	4	607-608	1984-12-01	University of Windsor	Windsor	Canada	1984	0
La page du rédacteur-en-chef	0	Jafari J.	Annals of Tourism Research	1607383	11	3	341-342	1984-12-01	None	None	None	1984	0
The third international symposium on forecasting	0	van Doorn J.	Annals of Tourism Research	1607383	11	3	523-524	1984-12-01	Tilburg University	Tilburg	Netherlands	1984	0
The Institute for Tourism Research Zagreb, Yugoslavia	0	Dragičević M.	Annals of Tourism Research	1607383	11	4	627-628	1984-12-01	Institut za Istrazivanje Turizma Zagreb		Yugoslavia	1984	0
La Page du Rédacteur-en-Chef	0	Jafari J.	Annals of Tourism Research	1607383	11	2	179-180	1984-12-01	None	None	None	1984	0
Editor's page	0	Jafari J.	Annals of Tourism Research	1607383	11	2	169-178	1984-12-01	None	None	None	1984	0
Comments on Farver's: Tourism and employment in the Gambia""	0	Richter L.	Annals of Tourism Research	1607383	11	2	290-291	1984-12-01	Kansas State University	Manhattan	United States	1984	0
Alternative Tourism	2	Richter L.	Annals of Tourism Research	1607383	11	4	626-627	1984-12-01	Kansas State University	Manhattan	United States	1984	0
Hawaii: The legend that sells. By Bryan H. Farrell. The University Press of Hawaii (Honolulu, Hawaii 96822), ISBN 0-8248-0766-9, 1982, xix + 399 pp. (figures, tables, index, bibliography), $20.00 (cloth)	0	Britton R.	Annals of Tourism Research	1607383	11	2	307-310	1984-12-01	Schilling Travel	Minneapolis	United States	1984	0
Travel and tourism research association a conference report	0	Illum S.	Annals of Tourism Research	1607383	11	2	303-304	1984-12-01	Niagara University	New York	United States	1984	0
International tourism to 1990. By Anthony Edwards and Robert Cleverdon. Abt Books (55 Wheeler Street, Cambridge, Ma 02138, USA) ISBN 0-89011-582-6, 1982, 242 pp. (tables, appendix) $25.00 (cloth)	0	Calantone R.	Annals of Tourism Research	1607383	11	4	629-630	1984-12-01	University of Central Florida	Orlando	United States	1984	0
Rosanzerusu is Los Angeles an anthropological inquiry of Japanese tourists	23	Moore A.	Annals of Tourism Research	1607383	12	4	619-643	1985-01-01	University of Southern California	Los Angeles	United States	1985	1
Dimensions of personal change, coping styles, and self-actualization in a Shipboard University	9	Welds K.	Annals of Tourism Research	1607383	12	1	113-119	1985-01-01	University of California, Los Angeles	Los Angeles	United States	1985	0
Comments on Smith's. Restaurants and dining out	1	Haywood K.	Annals of Tourism Research	1607383	12	1	97-101	1985-01-01	University of Guelph	Guelph	Canada	1985	1
Tour guide performances as sight sacralization	71	Fine E.	Annals of Tourism Research	1607383	12	1	73-95	1985-01-01	Virginia Polytechnic Institute and State University	Blacksburg	United States	1985	1
Devaluation and US tourism expenditure in Mexico	10	Gibbons J.	Annals of Tourism Research	1607383	12	4	547-561	1985-01-01	University of Alabama	Tuscaloosa	United States	1985	1
The consequences of forty years of tourism growth	2	Van Doren C.	Annals of Tourism Research	1607383	12	3	467-489	1985-01-01	Texas A and M University	College Station	United States	1985	1
Point pattern analyses of accomodation in Toronto	34	Wall G.	Annals of Tourism Research	1607383	12	4	603-618	1985-01-01	University of Waterloo	Waterloo	Canada	1985	1
The Rocky and Selkirk mountains and the Swiss connection 1885-1914	7	Marsh J.	Annals of Tourism Research	1607383	12	3	417-433	1985-01-01	Trent University	Peterborough	Canada	1985	1
The grand tour. A key phase in the history of tourism	138	Towner J.	Annals of Tourism Research	1607383	12	3	297-333	1985-01-01	University of Birmingham	Birmingham	United Kingdom	1985	1
The rediscovery of America. Elite automobile touring	9	Hugill P.	Annals of Tourism Research	1607383	12	3	435-447	1985-01-01	Texas A and M University	College Station	United States	1985	1
The spa experience at Radium Hot Springs	11	Wightman D.	Annals of Tourism Research	1607383	12	3	393-416	1985-01-01	York University	Toronto	Canada	1985	1
The multiplier impact of tourism in the okanagan	14	Var T.	Annals of Tourism Research	1607383	12	4	497-514	1985-01-01	Simon Fraser Univerity		Canada	1985	1
Location patterns of urban restaurants	15	Smith S.	Annals of Tourism Research	1607383	12	4	581-602	1985-01-01	University of Waterloo	Waterloo	Canada	1985	1
Tourism development and value change	9	Meleghy T.	Annals of Tourism Research	1607383	12	2	181-199	1985-01-01	University of Innsbruck	Innsbruck	Austria	1985	1
Youth on the road. Reflections on the history of tramping	71	Adler J.	Annals of Tourism Research	1607383	12	3	335-354	1985-01-01	Memorial University of Newfoundland	St John's	Canada	1985	1
The Israeli teacher-guide. The emergence and perpetuation of a role	50	Katz S.	Annals of Tourism Research	1607383	12	1	49-72	1985-01-01	Hebrew University of Jerusalem	Jerusalem	Israel	1985	1
Policy choices in South Asian tourism development	24	Richter L.	Annals of Tourism Research	1607383	12	2	201-217	1985-01-01	Kansas State University	Manhattan	United States	1985	1
Comparative assessment of tourist generating markets for New Zealand	13	Henshall B.	Annals of Tourism Research	1607383	12	2	219-238	1985-01-01	University of Auckland	Auckland	New Zealand	1985	1
An international travel Demand model US Travel to Western Europe	65	White K.	Annals of Tourism Research	1607383	12	4	529-545	1985-01-01	The University of British Columbia	Vancouver	Canada	1985	1
The economic impact of tourism at the port of Miami	24	Mescon T.	Annals of Tourism Research	1607383	12	4	515-528	1985-01-01	University of Miami	Coral Gables	United States	1985	1
Evolution of tourism in the Scottish highlands	34	Butler R.	Annals of Tourism Research	1607383	12	3	371-391	1985-01-01	Western University	London	Canada	1985	1
Introduction: Themes in research on the evolution of tourism	12	Butler R.	Annals of Tourism Research	1607383	12	3	287-296	1985-01-01	Western University	London	Canada	1985	0
The Grand Isle, Louisiana resort cycle	63	Meyer-Arendt K.	Annals of Tourism Research	1607383	12	3	449-465	1985-01-01	Department of Geography			1985	1
The evolution of Canadian international travel documentation	0	Bailie J.	Annals of Tourism Research	1607383	12	4	563-579	1985-01-01	Statistics Canada			1985	1
Resident attitudes towards tourists in a Turkish resort town	49	Var T.	Annals of Tourism Research	1607383	12	4	652-658	1985-01-01	Simon Fraser University	Burnaby	Canada	1985	0
Spatial patterns of leisure travel by trip purpose	12	Perdue R.	Annals of Tourism Research	1607383	12	2	167-180	1985-01-01	North Carolina State University	Raleigh	United States	1985	1
Personal perception and community speculation. A British resort in the 19th century	6	Brown B.	Annals of Tourism Research	1607383	12	3	355-369	1985-01-01	Dorset Institute of Higher Education	Poole	United Kingdom	1985	1
The perceived impacts of casino gambling on a community	98	Pizam A.	Annals of Tourism Research	1607383	12	2	147-165	1985-01-01	University of Central Florida	Orlando	United States	1985	1
Between gratitude and gratuity commentary on Shamir	8	Holloway J.	Annals of Tourism Research	1607383	12	2	239-242	1985-01-01	University of the West of England	Bristol	United Kingdom	1985	0
An alternative to an alternative comment on Uzzell	2	Chalfen R.	Annals of Tourism Research	1607383	12	1	103-106	1985-01-01	Temple University	Philadelphia	United States	1985	0
A tourist's vision quest" in an African game reserve"	34	Almagor U.	Annals of Tourism Research	1607383	12	1	31-47	1985-01-01	Hebrew University of Jerusalem	Jerusalem	Israel	1985	1
Reconstructed ethnicity: Comments on MacCannell	2	Gamper J.	Annals of Tourism Research	1607383	12	2	250-253	1985-01-01	Department of Anthropology Monterey Peninsula College			1985	0
The tourist guide. The origins, structure and dynamics of a role	239	Cohen E.	Annals of Tourism Research	1607383	12	1	29-May	1985-01-01	Hebrew University of Jerusalem	Jerusalem	Israel	1985	1
Old timers and new mobile lifestyles comment on Jobes	0	Murphy P.	Annals of Tourism Research	1607383	12	2	244-247	1985-01-01	University of Victoria	Victoria	Canada	1985	0
Model specification: Reply to Loeb	0	Fritz R.	Annals of Tourism Research	1607383	12	2	256-258	1985-01-01	University of Central Florida	Orlando	United States	1985	0
Reply to Murphy	0	Jobes P.	Annals of Tourism Research	1607383	12	2	247-250	1985-01-01	Montana State University	Bozeman	United States	1985	0
Model specification: Comments on Fritz, Brandon, and Xander	0	Loeb P.	Annals of Tourism Research	1607383	12	2	253-256	1985-01-01	Department of Economics Rutgers University			1985	0
The english seaside resort: A social history 1750-1914. By John K. Walton. St. Martin's Press (175 Fifth Avenue, New York, N.Y. 10010, USA) ISBN 0-7185-1217-0, 1983, 265 pp. (tables, illustrations, index) $37.50 (cloth)	0	Wall G.	Annals of Tourism Research	1607383	12	4	662-664	1985-01-01	University of Waterloo	Waterloo	Canada	1985	0
Pacific tourism: Contrasts in values and expectations. By Cynthia Z. Biddlecomb. Pacific Conference of Churches (P.O. Box 208, Suva, Fiji) 1981; ii + 61 pp. (cartoon, b/w photos), $2.00 (paper) + $1.00 postage.	2	Smith V.	Annals of Tourism Research	1607383	12	2	268-270	1985-01-01	The California State University		United States	1985	0
Seasonality in the Trans-Atlantic Vacation Market	4	O'Driscoll T.	Annals of Tourism Research	1607383	12	1	109-110	1985-12-01	European Travel Commission		Ireland	1985	0
Editor's page	4	Jafari J.	Annals of Tourism Research	1607383	12	1	2-Jan	1985-12-01	None	None	None	1985	0
La page du rédacteur-en-chef	0	Jafari J.	Annals of Tourism Research	1607383	12	1	4-Mar	1985-12-01	None	None	None	1985	0
European tourism: 1980-1990	0	Lickorish L.	Annals of Tourism Research	1607383	12	1	107-109	1985-12-01	British Tourist Authority	London	United Kingdom	1985	0
Report on the annual conference of the association of American geographers	0	Mitchell L.	Annals of Tourism Research	1607383	12	1	111-113	1985-12-01	University of South Carolina	Columbia	United States	1985	0
Social and economic impact of tourism on Asian Pacific Region. Edited by Donald E. Hawkins. Asian Productivity Organization, Tokyo (also available from UNIPUB, Box 433, Murray Hill Station, New York, NY 10017, USA) 1982, 316pp. (72 tables, 8 charts and ma	0	Stansfield C.	Annals of Tourism Research	1607383	12	4	659-662	1985-12-01	Rowan University	Glassboro	United States	1985	0
Symposium on Mountain Tourism	0	Helleiner F.	Annals of Tourism Research	1607383	12	1	121	1985-12-01	Trent University	Peterborough	Canada	1985	0
The International Air Transport Association and Tourism	1	Ivan Pyle T.	Annals of Tourism Research	1607383	12	4	648-650	1985-12-01	International Air Transport Association	Geneve	Switzerland	1985	0
Tourism in the Third World Christian reflections. By Ron O'Grady. Orbis Books (Maryknoll, NY 10545, USA) ISBN 0-88344-507-7, 1982, ix + 81 (cartoons, b/w photos, appendices), $4.95 (paper).	1	Smith V.	Annals of Tourism Research	1607383	12	2	265-266	1985-12-01	The California State University		United States	1985	0
Reply to Holloway	1	Shamir B.	Annals of Tourism Research	1607383	12	2	242-244	1985-12-01	Hebrew University of Jerusalem	Jerusalem	Israel	1985	0
COTAL - Latin American confederation of tourism organizations	0	Schlüter R.	Annals of Tourism Research	1607383	12	2	259-260	1985-12-01	Centro de Investigaciones en Turismo		Argentina	1985	0
The ILO human resources development program in the hotel, catering, and tourism sector	0	Faymann A.	Annals of Tourism Research	1607383	12	4	645-646	1985-12-01	Hotel and Tourism Branch International Labor Office		Switzerland	1985	0
1984 TTRA conference	0	Illum S.	Annals of Tourism Research	1607383	12	1	119-120	1985-12-01	Niagara University	New York	United States	1985	0
Tourism: Economic, physical and social impacts. By Alister Mathieson and Geoffrey Wall. Longman (Longman House, Burnt Mill, Harlow, Essex, UK) ISBN 0-582-30061-4, 1982, 208pp. (10 figures, 17 tables, bibliography, and index), $11.95 (paper).	1	Stansfied C.	Annals of Tourism Research	1607383	12	2	267-268	1985-12-01	Rowan University	Glassboro	United States	1985	0
Additional observations on restaurants and dining out reply to Haywood	0	Smith S.	Annals of Tourism Research	1607383	12	1	102-103	1985-12-01	University of Waterloo	Waterloo	Canada	1985	0
Through paphlagonia with a donkey. By David Beasley. Davus Publishers (210 W. 14th St. New York, NY 10011, USA) ISBN 0-915317-00-1, 1983, x + 235pp (b/w photos). $9.95 (paper).	0	Smith V.	Annals of Tourism Research	1607383	12	2	266-267	1985-12-01	The California State University		United States	1985	0
European Travel Commission	0	O'Driscoll T.	Annals of Tourism Research	1607383	12	4	647-648	1985-12-01	European Travel Commission		Ireland	1985	0
The 1984 World travel market	0	Travis A.	Annals of Tourism Research	1607383	12	2	260-264	1985-12-01	University of Birmingham	Birmingham	United Kingdom	1985	0
Forecasting of tourism and travel	1	Bar-On R.	Annals of Tourism Research	1607383	12	4	650-651	1985-12-01	Ministry of Tourism	Jerusalem	Israel	1985	0
Transportation and accommodation changing interrelationships on Vancouver Island	11	Nelson R.	Annals of Tourism Research	1607383	13	2	239-260	1986-01-01	University of Waterloo	Waterloo	Canada	1986	1
Language and tourism	45	Cohen E.	Annals of Tourism Research	1607383	13	4	533-563	1986-01-01	Hebrew University of Jerusalem	Jerusalem	Israel	1986	1
Duplicate listing sampling bias in visitor surveys	8	Perdue R.	Annals of Tourism Research	1607383	13	2	261-278	1986-01-01	North Carolina State University	Raleigh	United States	1986	1
Temporal influences on image change	97	Gartner W.	Annals of Tourism Research	1607383	13	4	635-644	1986-01-01	Utah State University	Logan	United States	1986	1
Free port fallout. Gender, employment, and migration on Margarita Island	18	Monk J.	Annals of Tourism Research	1607383	13	3	393-413	1986-01-01	University of Arizona	Tucson	United States	1986	1
Tourism in the system of industrial society	19	Krippendorf J.	Annals of Tourism Research	1607383	13	4	517-532	1986-01-01	Universitat Bern	Bern	Switzerland	1986	1
Liberation wars and tourism development in Africa. The case of Zambia	36	Teye V.	Annals of Tourism Research	1607383	13	4	589-608	1986-01-01	Arizona State University	Tempe	United States	1986	1
Tourism and employment in the Adirondack Park	5	Brown T.	Annals of Tourism Research	1607383	13	3	481-489	1986-01-01	Cornell University	Ithaca	United States	1986	1
Allocating an advertising budget to international travel markets	11	Mazanec J.	Annals of Tourism Research	1607383	13	4	609-634	1986-01-01	Wirtschaftsuniversitat Wien	Vienna	Austria	1986	1
Second-home domestic tourism	96	Jaakson R.	Annals of Tourism Research	1607383	13	3	367-391	1986-01-01	University of Toronto	Toronto	Canada	1986	1
Visitors as victims crimes against tourists in Hawaii	82	Chesney-Lind M.	Annals of Tourism Research	1607383	13	2	167-191	1986-01-01	University of Hawaii System	Honolulu	United States	1986	1
Vacation market segmentation a domain-specific value approach	25	Oppedijk van Veen W.	Annals of Tourism Research	1607383	13	1	37-58	1986-01-01	Delft University of Technology	Delft	Netherlands	1986	1
Finland's competitive position as a destination	70	Haahti A.	Annals of Tourism Research	1607383	13	1	Nov-35	1986-01-01	Aalto University	Espoo	Finland	1986	1
The tour operator industry. An analysis	57	Sheldon P.	Annals of Tourism Research	1607383	13	3	349-365	1986-01-01	University of Hawaii System	Honolulu	United States	1986	1
Historic theme parks. An Australian experience in authenticity	64	Moscardo G.	Annals of Tourism Research	1607383	13	3	467-479	1986-01-01	James Cook University, Australia	Townsville	Australia	1986	1
Resident attitudes toward tourism impacts in Hawaii	315	Liu J.	Annals of Tourism Research	1607383	13	2	193-214	1986-01-01	University of Hawaii System	Honolulu	United States	1986	1
Consumer research on tourism mental and behavioral constructs	91	van Raaij W.	Annals of Tourism Research	1607383	13	1	9-Jan	1986-01-01	Erasmus University Rotterdam	Rotterdam	Netherlands	1986	1
Yugoslavia's tourist trade pot of gold or pig in a poke?	13	Allcock J.	Annals of Tourism Research	1607383	13	4	565-588	1986-01-01	None	None	None	1986	1
California's highway 89. A regional tourism model	8	Smith V.	Annals of Tourism Research	1607383	13	3	415-433	1986-01-01	California State University Chico	Chico	United States	1986	1
South seas cruise a case study of a short-lived society	44	Foster G.	Annals of Tourism Research	1607383	13	2	215-238	1986-01-01	UC Berkeley	Berkeley	United States	1986	1
The tourism of Indian California. A neglected legacy	1	Evans N.	Annals of Tourism Research	1607383	13	3	435-450	1986-01-01	California State Parks	Sacramento	United States	1986	1
Foreign tourist expenditures in Yugoslavia	2	Vukonic B.	Annals of Tourism Research	1607383	13	1	59-78	1986-01-01	University of Zagreb	Zagreb	Croatia	1986	1
Inner-city tourism: Resources, tourists and promoters	88	Jansen-Verbeke M.	Annals of Tourism Research	1607383	13	1	79-100	1986-01-01	Radboud University Nijmegen	Nijmegen	Netherlands	1986	1
The effect of tourism on Amish quilting design	19	Boynton L.	Annals of Tourism Research	1607383	13	3	451-465	1986-01-01	Butte College		United States	1986	1
Black and white holidays. The future of the local tourist industry in South Africa	3	Ferrario F.	Annals of Tourism Research	1607383	13	3	331-348	1986-01-01	None	None	None	1986	1
Land reform and tourism development: Policy making in the Philippines. by Linda K. Richter. Schenkman Publishing Company, Inc. (Cambridge, Massachusetts, USA) ISBN 0-87073-413-X 1982, 240 pp (charts, references, index) $9.95 (paper), $19.95 (cloth)	0	Cohen E.	Annals of Tourism Research	1607383	13	2	302-304	1986-01-01	Hebrew University of Jerusalem	Jerusalem	Israel	1986	0
A canonical analysis of international tourism demand	14	Uysal M.	Annals of Tourism Research	1607383	13	4	651-655	1986-01-01	Clemson University	Clemson	United States	1986	0
Impact of Casino Gambling on the Community comment on Pizam and Poleka	29	Eadington W.	Annals of Tourism Research	1607383	13	2	279-282	1986-01-01	University of Nevada, Reno	Reno	United States	1986	0
Tourism and computers: Quo vadis?	1	Var T.	Annals of Tourism Research	1607383	13	1	109-117	1986-01-01	Simon Fraser University	Burnaby	Canada	1986	0
Tourism for whom? Old questions still echoing. See the Third World While it Lasts: The Social Environmental Impact of Tourism with Special Reference to Malaysia, by Evelyne Hong. Consumers' Association of Penang (87 Cantonment Road, Penang, Malaysia) ISBN	5	Jafari J.	Annals of Tourism Research	1607383	13	1	129-137	1986-01-01	University of Wisconsin Stout	Menomonie	United States	1986	0
Policy implications comment on Var and Quayson	1	McDonald G.	Annals of Tourism Research	1607383	13	4	645-648	1986-01-01	Griffith University	Brisbane	Australia	1986	0
Travel literature and the evolution of the novel. By Percy G. Adams. The University Press of Kentucky (Lexington, KY 40506, USA) ISBN 0-8131-1492-6, 1983, xi + 368 pp. (notes, references, index) $30.00 (cloth)	0	Butler R.	Annals of Tourism Research	1607383	13	2	304-306	1986-01-01	Western University	London	Canada	1986	0
Spatial patterns of leisure travel by trip purpose reply to Mitchell	0	Perdue R.	Annals of Tourism Research	1607383	13	2	283-285	1986-01-01	University System of New Hampshire	Durham	United States	1986	0
The tourist travel in twentieth-century North America. By John A. Jakle. University of Nebraska Press (901 North 17th, Lincoln, Ne 68588) ISBN 0-8032-2564, 1985, XIV + 382 pp. (35 b/w photos, bibliography and index), $24.95 (cloth), $12.95 (paper)	0	Wall G.	Annals of Tourism Research	1607383	13	1	146-147	1986-01-01	University of Waterloo	Waterloo	Canada	1986	0
1985 General Assembly of WTO	0	Wall G.	Annals of Tourism Research	1607383	13	2	293-299	1986-01-01	University of Waterloo	Waterloo	Canada	1986	0
The tourism system: An introductory text. By Robert Christie Mill and Alastair M. Morrison, Prentice-Hall, Inc. (Englewood Cliffs, NJ 07632, USA) ISBN 0-13-925645-8, 1985, XX + 457 pp. (tables, illustrations, index) $25.95 (cloth)	0	Getz D.	Annals of Tourism Research	1607383	13	1	143-146	1986-01-01	University of Waterloo	Waterloo	Canada	1986	0
Museums and the tourist experience: Australian perspective	1	Pearce P.	Annals of Tourism Research	1607383	13	4	659-666	1986-01-01	James Cook University, Australia	Townsville	Australia	1986	0
Spatial patterns of leisure travel by trip purpose comment on perdue and Gustke	0	Mitchell L.	Annals of Tourism Research	1607383	13	1	106-107	1986-01-01	University of South Carolina	Columbia	United States	1986	0
Essential civil air transportation in developing countries	0	Deb S.	Annals of Tourism Research	1607383	13	2	287-291	1986-01-01	University of San Francisco	San Francisco	United States	1986	0
Recreation Geography. By Stephen L.J. Smith. Longman Group Ltd. (Longman House, Burnt Mill, Harlow, Essex CM20 2JE, England). ISBN 0-582-30050-9, 1983, XV + 220 pp. (charts, diagrams, figures, formulae, maps, tables, references, indices: author, place and	0	Mitchell L.	Annals of Tourism Research	1607383	13	1	150-154	1986-01-01	University of South Carolina	Columbia	United States	1986	0
Colonialism, culture and nature in African Game reserves Comment on Almagor	1	van den Berghe P.	Annals of Tourism Research	1607383	13	1	101-105	1986-12-01	University of Washington, Seattle	Seattle	United States	1986	0
On domestic tourism	13	Jafari J.	Annals of Tourism Research	1607383	13	3	491-496	1986-12-01	University of Wisconsin Stout	Menomonie	United States	1986	0
Studies on the geography of tourism	1	Warszyńska J.	Annals of Tourism Research	1607383	13	4	655-658	1986-12-01	Uniwersytet Jagiellonski w Krakowie	Krakow	Poland	1986	0
International travel and tourism. By Donald Lundberg. John Wiley and Sons (22 Worcester Avenue, Toronto, Canada) ISBN 0-471-84228-1, 1985, 259 pp. (78 figures, 1 Appendix) $30.95 (cloth)	0	Williams P.	Annals of Tourism Research	1607383	13	2	306-309	1986-12-01	Ryerson University	Toronto	Canada	1986	0
New function for old cargo and fishing boats	0	Kosters M.	Annals of Tourism Research	1607383	13	1	122-128	1986-12-01	Institute for Tourism and Leisure Studies Breda		Netherlands	1986	0
Introduction	1	Smith V.	Annals of Tourism Research	1607383	13	3	329-330	1986-12-01	The California State University		United States	1986	0
International tourism forecasts to 1995. By Anthony Edwards. The Economist Publications Ltd. (40 Duke Street, London W1M 5DG, United Kingdom) 1985, 157 + vii pp. (tables, charts, appendices) $230.00 (paper)	0	Frechtling D.	Annals of Tourism Research	1607383	13	3	497-512	1986-12-01	U.S. Travel Data Center Washington		United States	1986	0
The dictionary of tourism	0	Gee C.	Annals of Tourism Research	1607383	13	4	672-674	1986-12-01	School of Travel Industry Management University of Hawaii		United States	1986	0
The fifth international symposium on forecasting	0	Var T.	Annals of Tourism Research	1607383	13	1	120-121	1986-12-01	Simon Fraser University	Burnaby	Canada	1986	0
Tourism: A community approach	0	Getz D.	Annals of Tourism Research	1607383	13	4	667-669	1986-12-01	University of Waterloo	Waterloo	Canada	1986	0
Tourism at the AAG's annual meeting	0	Mitchell L.	Annals of Tourism Research	1607383	13	1	118-120	1986-12-01	University of South Carolina	Columbia	United States	1986	0
The celebration of society perspective on contemporary cultural performances	0	Jafari J.	Annals of Tourism Research	1607383	13	4	671-672	1986-12-01	University of Wisconsin Stout	Menomonie	United States	1986	0
The ultimate constraint: Tourism labor force	1	Korzay M.	Annals of Tourism Research	1607383	13	1	118	1986-12-01	Bogazici Universitesi	Istanbul	Turkey	1986	0
Tourism in Canada: Selected Issues and Options. Edited by Peter E. Murphy. Western Geographical Series, Volume 21 (Box 1700, Victoria, British Columbia, Canada, V8W 2Y2), ISBN 0-919838-11-1, 1983, xxii + 334 pp. (tables, figures, plates) $7.00 (paper).	0	Helleiner F.	Annals of Tourism Research	1607383	13	1	137-140	1986-12-01	Trent University	Peterborough	Canada	1986	0
Tourist developments in Australia	0	Pearce P.	Annals of Tourism Research	1607383	13	4	669-671	1986-12-01	James Cook University, Australia	Townsville	Australia	1986	0
Values and leisure and trends in leisure services. The Academy of Leisure Sciences. Venture Publishing, Inc. (1640 Osford Circle, State College, PA 16803, USA) ISBN 0-910251-3, 1983, vii + 109 pp. $9.95 (paper) + $1.25 postage	0	Smith S.	Annals of Tourism Research	1607383	13	1	140-143	1986-12-01	University of Waterloo	Waterloo	Canada	1986	0
Tourist resort development: An Australian report	0	Pearce P.	Annals of Tourism Research	1607383	13	4	649-651	1986-12-01	James Cook University, Australia	Townsville	Australia	1986	0
Dances of the Tewa Pueblo Indians. By Jill D. Sweet. School of American Research Press (PO Box 2188, Santa Fe NM 87501, USA) ISBN 0-933452-11-X, 1985, xi + 99 pp. (color photos, charts, references, index) $8.95 (paper).	0	Jafari J.	Annals of Tourism Research	1607383	13	2	309-311	1986-12-01	University of Wisconsin Stout	Menomonie	United States	1986	0
Recreation management and pricing. By A.G. Bovaird, M.J. Tricker, and R. Stoakes. Gower Publishing Co. Ltd. (Old Post Road, Brookfield, Vermont 05036, U.S.A.) ISBN 0-566-00671-5, 1984, xv + 192 pp. (tables, figures, bibliography), $32.95 (hard cover)	0	Gilbert D.	Annals of Tourism Research	1607383	13	2	301-302	1986-12-01	University of Surrey	Surrey	United Kingdom	1986	0
Recreation and Park Congress	0	McLellan R.	Annals of Tourism Research	1607383	13	2	291-293	1986-12-01	Clemson University	Clemson	United States	1986	0
How to manage change effectively: Approaches, methods, and case examples	0	James Bensen M.	Annals of Tourism Research	1607383	13	4	674-675	1986-12-01	University of Wisconsin Stout	Menomonie	United States	1986	0
Outdoor recreation and resource management. By John Pigram. Croom Helm Ltd. (Beckenham, Kent BR3 1AT, United Kingdom) ISBN 0-7099-2017-2, 1983, 262 pp. (tables, illustrations, references, index) £16.95 hard cover	0	Getz D.	Annals of Tourism Research	1607383	13	1	148-150	1986-12-01	University of Waterloo	Waterloo	Canada	1986	0
Faculty working group on tourism research	0	Burdge R.	Annals of Tourism Research	1607383	13	1	121-122	1986-12-01	University of Illinois		United States	1986	0
Environmental planning for tourism	53	Inskeep E.	Annals of Tourism Research	1607383	14	1	118-135	1987-01-01	World Tourism Organization	Madrid	Spain	1987	1
Personal constructions of holiday snapshots	28	David Botterill T.	Annals of Tourism Research	1607383	14	1	152-156	1987-01-01	College of St. Mark and St. John	Plymouth	United Kingdom	1987	0
The UK heritage coasts. An assessment of the ecological impacts of tourism	7	Edwards J.	Annals of Tourism Research	1607383	14	1	71-87	1987-01-01	Dorset Institute of Higher Education	Poole	United Kingdom	1987	1
Leisure of disable tourists. Barriers to participation	69	Smith R.	Annals of Tourism Research	1607383	14	3	376-389	1987-01-01	University of Maryland	College Park	United States	1987	1
The prime minister's dilemma	3	Romsa G.	Annals of Tourism Research	1607383	14	2	240-253	1987-01-01	University of Windsor	Windsor	Canada	1987	1
A framework of tourist attraction research	158	Lew A.	Annals of Tourism Research	1607383	14	4	553-575	1987-01-01	Northern Arizona University	Flagstaff	United States	1987	1
Resident perception of the environmental impacts of tourism	190	Liu J.	Annals of Tourism Research	1607383	14	1	17-37	1987-01-01	University of Hawaii at Manoa	Honolulu	United States	1987	1
Rural resident tourism perceptions and attitudes	120	Perdue R.	Annals of Tourism Research	1607383	14	3	420-429	1987-01-01	North Carolina State University	Raleigh	United States	1987	1
International tourism model for developing economies	11	Culpan R.	Annals of Tourism Research	1607383	14	4	541-552	1987-01-01	Penn State Harrisburg	Middletown	United States	1987	1
Regional analysis of tourism resources	27	Smith S.	Annals of Tourism Research	1607383	14	2	254-273	1987-01-01	University of Waterloo	Waterloo	Canada	1987	1
Training needs assessment in the travel industry	5	Sheldon P.	Annals of Tourism Research	1607383	14	2	173-182	1987-01-01	University of Hawaii System	Honolulu	United States	1987	1
Leisure, recreation, tourism. A symbolic interactionism view	32	Colton C.	Annals of Tourism Research	1607383	14	3	345-360	1987-01-01	University of Missouri System	Columbia	United States	1987	1
Spanish tourism migrants. The case of Lloret de Mar	18	Lever A.	Annals of Tourism Research	1607383	14	4	449-470	1987-01-01	University of Bristol	Bristol	United Kingdom	1987	1
Third world tour landscapes	40	Weightman B.	Annals of Tourism Research	1607383	14	2	227-239	1987-01-01	The California State University		United States	1987	1
Tourism land use conflict in the United States	6	Roehl W.	Annals of Tourism Research	1607383	14	4	471-485	1987-01-01	Texas A and M University	College Station	United States	1987	1
Structural differentiation. A determinant of park popularity	8	Mills A.	Annals of Tourism Research	1607383	14	4	486-498	1987-01-01	Virginia Commonwealth University	Richmond	United States	1987	1
Tourism in the least developed countries	48	Cater E.	Annals of Tourism Research	1607383	14	2	202-226	1987-01-01	University of Reading	Reading	United Kingdom	1987	1
Leisure, recreation, tourism. A geographic view on integration	16	Jansen-Verbeke M.	Annals of Tourism Research	1607383	14	3	361-375	1987-01-01	Radboud University Nijmegen	Nijmegen	Netherlands	1987	1
Psychological nature of leisure and tourism experience	294	Mannell R.	Annals of Tourism Research	1607383	14	3	314-331	1987-01-01	University of Waterloo	Waterloo	Canada	1987	1
Integration of recreation and tourism in Idaho	6	Harris C.	Annals of Tourism Research	1607383	14	3	405-419	1987-01-01	University of Idaho	Moscow	United States	1987	1
Spatial patterns of package tourism in Europe	42	Pearce D.	Annals of Tourism Research	1607383	14	2	183-201	1987-01-01	University of Canterbury	Christchurch	New Zealand	1987	1
A framework for managing quality in the tourist experience	27	Graefe A.	Annals of Tourism Research	1607383	14	3	390-404	1987-01-01	Pennsylvania State University	State College	United States	1987	1
Four kinds of tourism?	38	Hamilton-Smith E.	Annals of Tourism Research	1607383	14	3	332-344	1987-01-01	RMIT University	Melbourne	Australia	1987	1
Differential multipliers	33	Milne S.	Annals of Tourism Research	1607383	14	4	499-515	1987-01-01	University of Cambridge	Cambridge	United Kingdom	1987	1
Tourism's contribution to the economy of Kenya	14	Summary R.	Annals of Tourism Research	1607383	14	4	531-540	1987-01-01	Southeast Missouri State University	Cape Girardeau	United States	1987	1
Domestic tourism in FRG. Trends and problems	4	Becker C.	Annals of Tourism Research	1607383	14	4	516-530	1987-01-01	Universitat Trier	Trierweiler	Germany	1987	1
International harmonization of tourism education	5	Jaspers G.	Annals of Tourism Research	1607383	14	4	580-582	1987-01-01	Inst. of Tourism and Leisure Studies		Netherlands	1987	0
Impact of the ski industry on the Rio Hondo watershed	7	Rodriguez S.	Annals of Tourism Research	1607383	14	1	88-103	1987-01-01	University of California, Los Angeles	Los Angeles	United States	1987	1
Tourism in Washington's coastal zone	3	Miller M.	Annals of Tourism Research	1607383	14	1	58-70	1987-01-01	University of Washington, Seattle	Seattle	United States	1987	1
Information sources of elderly for vacation decisions	66	Capella L.	Annals of Tourism Research	1607383	14	1	148-151	1987-01-01	Mississippi State University	Starkville	United States	1987	0
Environmental impacts of recreational home developments	39	Gartner W.	Annals of Tourism Research	1607383	14	1	38-57	1987-01-01	University of Wisconsin Stout	Menomonie	United States	1987	1
Seasonal concentration of tourism in Greece	21	Drakatos C.	Annals of Tourism Research	1607383	14	4	582-586	1987-01-01	University of Athens	Athens	Greece	1987	0
Concern for tourism: European perspective and response	5	Pfafflin G.	Annals of Tourism Research	1607383	14	4	576-579	1987-01-01	ZEB			1987	0
Dissatisfaction with a construction of satisfaction	17	Botterill T.	Annals of Tourism Research	1607383	14	1	139-141	1987-01-01	College of St. Mark and St. John	Plymouth	United Kingdom	1987	0
Expectations, actual experience, and satisfaction a reply	2	van Raaij W.	Annals of Tourism Research	1607383	14	1	141-142	1987-01-01	Erasmus University Rotterdam	Rotterdam	Netherlands	1987	0
Use of wetlands for tourism in the insular Caribbean	27	Bacon P.	Annals of Tourism Research	1607383	14	1	104-117	1987-01-01	University of the West Indies	Kingston	Jamaica	1987	1
Tourism and physical environment research	14	Farrell B.	Annals of Tourism Research	1607383	14	1	16-Jan	1987-01-01	University of California, Santa Cruz	Santa Cruz	United States	1987	1
Tourism USA: Guidelines for tourism development. University of Missouri, Department of Recreation and Park Administration, University Extension. U.S. Department of Commerce (U.S. Travel and Tourism Administration, Washington DC 20230, USA) 1986 (revised a	0	Getz D.	Annals of Tourism Research	1607383	14	2	284-286	1987-01-01	University of Waterloo	Waterloo	Canada	1987	0
Third world people and tourism: Approaches to a dialogue. By Ecumencial coalition on third world tourism, third world tourism ecumencial European Net. ECTWT (PO Box 9-25, Bangken, Bangkok, 10900 Thailand). ISBN 974-87442-2-9, 1986, 145 pp (index, photogra	1	Simmons D.	Annals of Tourism Research	1607383	14	4	591-593	1987-01-01	Lincoln University, New Zealand	Christchurch	New Zealand	1987	0
Constructing a scientific discipline	0	Kaspar J.	Annals of Tourism Research	1607383	14	2	274-275	1987-01-01	Prague School of Economics	Prague	Czech Republic	1987	0
But the culture of the short-lived society lives on	0	Jafari J.	Annals of Tourism Research	1607383	14	1	143-144	1987-01-01	University of Wisconsin Stout	Menomonie	United States	1987	0
Some observations on Caribbean tourism	0	Gibbons J.	Annals of Tourism Research	1607383	14	3	430-432	1987-01-01	University of Alabama	Tuscaloosa	United States	1987	0
Impact of tourism on archaeological resources in Hawaii	2	Kirch D.	Annals of Tourism Research	1607383	14	1	145-148	1987-01-01	University of Washington, Seattle	Seattle	United States	1987	0
Sampling bias in state visitor surveys	0	Fesenmaier D.	Annals of Tourism Research	1607383	14	1	136-138	1987-01-01	Texas A and M University	College Station	United States	1987	0
The bible of the image: The history of photography in the Holy Land, 1839-1899. By Yeshayahu Nir. University of Pennsylvania Press (418 Service Drive, Philadelphia PA 19104, USA) ISBN 0-8122- 7981-6, 1985, xx+294 pp. (b/w photos, bibliography, index) $39.	0	Cohen E.	Annals of Tourism Research	1607383	14	1	157-162	1987-01-01	Hebrew University of Jerusalem	Jerusalem	Israel	1987	0
Introduction are leisure, recreation, and tourism interrelated?	17	Fedler A.	Annals of Tourism Research	1607383	14	3	311-313	1987-12-01	University of Maryland	College Park	United States	1987	0
Coastal tourism	2	Pearce D.	Annals of Tourism Research	1607383	14	2	278-279	1987-12-01	University of Canterbury	Christchurch	New Zealand	1987	0
Sports and recreation: An economic analysis. By C. Gratton and P. Taylor. E and FN Spon Publishers Ltd. (1640 Oxford Circle, State College, PA 16803, USA) ISBN 0-419-13140-x, 1985, 261 pp. (tables, figures, bibliography)	0	Gilbert D.	Annals of Tourism Research	1607383	14	2	286-288	1987-12-01	University of Surrey	Surrey	United Kingdom	1987	0
International visitors	0	Howell R.	Annals of Tourism Research	1607383	14	3	434	1987-12-01	Clemson University	Clemson	United States	1987	0
Duplicate listings: Reply to Fesenmaier	0	Perdue R.	Annals of Tourism Research	1607383	14	1	138-139	1987-12-01	North Carolina State University	Raleigh	United States	1987	0
Tourism: Turbulence of the 80s	0	Illum S.	Annals of Tourism Research	1607383	14	2	280	1987-12-01	California State University Chico	Chico	United States	1987	0
Conference on scientific geography	0	Mitchell L.	Annals of Tourism Research	1607383	14	2	276-277	1987-12-01	University of South Carolina	Columbia	United States	1987	0
Justice in tourism	0	Richter L.	Annals of Tourism Research	1607383	14	4	579-580	1987-12-01	Kansas State University	Manhattan	United States	1987	0
Understanding travel behaviour. By P.M. Jones, M.C. Dix, M.I. Clarke, and I.G. Heggie. Gower Publishing Company (Old Post Road. Brookfield, VT 05036, USA). ISBN 0-566-00606-5, 1983, xviii+281 pp. (tables, figures, bibliography), $36.95(cloth)	0	Ewing G.	Annals of Tourism Research	1607383	14	1	163-166	1987-12-01	McGill University	Montreal	Canada	1987	0
Tourism transnational corporations and cultural identities. Francois Ascher. The Unesco Press (7, place de Fontenoy, 75700 Paris, France; or Unipub, 10033 King Highway, Lanham MD 20706, USA) ISBN 92-3-102095-1, 1985, 103 pp. (tables, charts, references) $	1	Jafari J.	Annals of Tourism Research	1607383	14	2	289-292	1987-12-01	University of Wisconsin Stout	Menomonie	United States	1987	0
IHA congress	0	Kreck L.	Annals of Tourism Research	1607383	14	3	433-434	1987-12-01	Washington State University	Pullman	United States	1987	0
Tourism marketing	0	Var T.	Annals of Tourism Research	1607383	14	2	280-281	1987-12-01	Simon Fraser University	Burnaby	Canada	1987	0
Research on the mature traveler	1	Forbes R.	Annals of Tourism Research	1607383	14	4	586-588	1987-12-01	AARP	Washington	United States	1987	0
North American Tourism Consultation	0	Richter L.	Annals of Tourism Research	1607383	14	2	281-282	1987-12-01	Kansas State University	Manhattan	United States	1987	0
International forum of travel and tourism advocates	0	Anolik A.	Annals of Tourism Research	1607383	14	2	282-283	1987-12-01	IFTTA	San Francisco	United States	1987	0
ASEAN tourism forum	0	Choy D.	Annals of Tourism Research	1607383	14	3	432-433	1987-12-01	University of Hawaii System	Honolulu	United States	1987	0
Editorial: Software survey section	0	None	Annals of Tourism Research	1607383	14	1		1987-12-01	None	None	None	1987	0
ISA's tourism session	0	Dann G.	Annals of Tourism Research	1607383	14	2	277-278	1987-12-01	University of the West Indies	Jamaica	United States	1987	0
Travel, tourism and hospitality research: A handbook for managers and researchers. J.R. Brent Ritchie and Charles R. Goeldner, eds. John Wiley and Sons (605 Third Ave. New York NY 10158, U.S.A.) ISBN 0-471-84225-7, 1987, xx+516 pp (tables, figures, index,	0	Getz D.	Annals of Tourism Research	1607383	14	4	589-591	1987-12-01	University of Waterloo	Waterloo	Canada	1987	0
Recreation and park congress	0	Uysal M.	Annals of Tourism Research	1607383	14	2	279-280	1987-12-01	Clemson University	Clemson	United States	1987	0
Tourist time-budget	57	Pearce D.	Annals of Tourism Research	1607383	15	1	106-121	1988-01-01	University of Canterbury	Canterbury	United States	1988	1
Road culture of international long-term budget travelers	162	Riley P.	Annals of Tourism Research	1607383	15	3	313-328	1988-01-01	Utah State University	Logan	United States	1988	1
Estimating economic impacts of tourism	31	Kottke M.	Annals of Tourism Research	1607383	15	1	122-133	1988-01-01	University of Connecticut	Storrs	United States	1988	1
A method to collect detailed tourist flow information	7	Gartner W.	Annals of Tourism Research	1607383	15	1	159-165	1988-01-01	University of Wisconsin Stout	Menomonie	United States	1988	0
Approaches to tourism history	21	Towner J.	Annals of Tourism Research	1607383	15	1	47-62	1988-01-01	University of Northumbria	Newcastle	United Kingdom	1988	1
Sociopsychological methods for tourism research	9	Potter R.	Annals of Tourism Research	1607383	15	1	63-75	1988-01-01	University of London	London	United Kingdom	1988	1
Methodology in tourism research	148	Dann G.	Annals of Tourism Research	1607383	15	1	28-Jan	1988-01-01	The University of the West Indies at Cave Hill	Bridgetown	Barbados	1988	1
Combining field methods in tourism research	44	Hartmann R.	Annals of Tourism Research	1607383	15	1	88-105	1988-01-01	University of Colorado at Boulder	Boulder	United States	1988	1
Visitor survey versus conversion study	24	Perdue R.	Annals of Tourism Research	1607383	15	1	76-87	1988-01-01	North Carolina State University	Raleigh	United States	1988	1
Social impacts of tourism on central florida	208	Milman A.	Annals of Tourism Research	1607383	15	2	191-204	1988-01-01	University of Central Florida	Orlando	United States	1988	1
Travel photography. A methodological approach	177	Albers P.	Annals of Tourism Research	1607383	15	1	134-158	1988-01-01	University of Utah	Salt Lake City	United States	1988	1
Multidimensional scaling and tourism research	26	Fenton M.	Annals of Tourism Research	1607383	15	2	236-254	1988-01-01	Curtin University	Perth	Australia	1988	1
Tourism as the subject of doctoral dissertations	33	Jafari J.	Annals of Tourism Research	1607383	15	3	407-429	1988-01-01	University of Wisconsin Stout	Menomonie	United States	1988	1
Traditions in the qualitative sociology of tourism	94	Cohen E.	Annals of Tourism Research	1607383	15	1	29-46	1988-01-01	Hebrew University of Jerusalem	Jerusalem	Israel	1988	1
Recreational choices and environmental preference	8	Raitz K.	Annals of Tourism Research	1607383	15	3	357-370	1988-01-01	University of Kentucky	Lexington	United States	1988	1
Vacation patterns of French and English Canadians	52	Richardson S.	Annals of Tourism Research	1607383	15	3	430-435	1988-01-01	Texas A and M University	College Station	United States	1988	1
Geographic factors affecting tourism in Zambia	5	Teye V.	Annals of Tourism Research	1607383	15	4	487-503	1988-01-01	Arizona State University	Tempe	United States	1988	1
The science of systems for tourism development	9	Sessa A.	Annals of Tourism Research	1607383	15	2	219-235	1988-01-01	Scuola Internazionale di Scienze Turistiche		Italy	1988	1
Substitute prices in models of tourism demand	88	Martin C.	Annals of Tourism Research	1607383	15	2	255-268	1988-01-01	University of Bradford	Bradford	United Kingdom	1988	1
Defining tourism a supply-side view	95	Smith S.	Annals of Tourism Research	1607383	15	2	179-190	1988-01-01	University of Waterloo	Waterloo	Canada	1988	1
Authenticity and commoditization in tourism	862	Cohen E.	Annals of Tourism Research	1607383	15	3	371-386	1988-01-01	Hebrew University of Jerusalem	Jerusalem	Israel	1988	1
Multimethod forecasts for tourism analysis	13	Calantone R.	Annals of Tourism Research	1607383	15	3	387-406	1988-01-01	University of Kentucky	Lexington	United States	1988	1
Strategies for tourism transnationals in Belize	5	Ajami R.	Annals of Tourism Research	1607383	15	4	517-530	1988-01-01	Ohio State University	Columbus	United States	1988	1
The resort cycle and second homes	58	Strapp J.	Annals of Tourism Research	1607383	15	4	504-516	1988-01-01	DPA Group, Inc		Canada	1988	1
Tourism and information technologies	21	Poon A.	Annals of Tourism Research	1607383	15	4	531-549	1988-01-01	Caribbean Tourism Research and Development Centre		Barbados	1988	1
Coups d'etat and African tourism: A study of Ghana	44	Teye V.	Annals of Tourism Research	1607383	15	3	329-356	1988-01-01	Arizona State University	Tempe	United States	1988	1
Tourism and AIDS in Thailand	68	Cohen E.	Annals of Tourism Research	1607383	15	4	467-486	1988-01-01	Hebrew University of Jerusalem	Jerusalem	Israel	1988	1
Open policy and tourism between Guangdong and Hong Kong	13	Chow W.	Annals of Tourism Research	1607383	15	2	205-218	1988-01-01	University of Winnipeg	Winnipeg	Canada	1988	1
Observations on the use of symbolic interactionism in leisure, recreation, and tourism	5	Brown G.	Annals of Tourism Research	1607383	15	4	550-552	1988-01-01	Dorset Institute of Higher Education	Poole	United Kingdom	1988	0
Additional symbolic interactionism view on LRT	2	Colton C.	Annals of Tourism Research	1607383	15	4	552-554	1988-01-01	University of Missouri System	Columbia	United States	1988	0
In Situ" recording of time-sampled observations"	0	van der Wurff A.	Annals of Tourism Research	1607383	15	1	166-172	1988-01-01	Radboud University Nijmegen	Nijmegen	Netherlands	1988	0
Tourism and environment	8	Mäder U.	Annals of Tourism Research	1607383	15	2	274-277	1988-01-01	Arabeitskreis Tourismus und Entwicklung			1988	0
Resident attitudes toward tourism in Argentina	24	Schlüter R.	Annals of Tourism Research	1607383	15	3	442-445	1988-01-01	Universidad Argentina John F. Kennedy	Buenos Aires	Argentina	1988	0
Service marketing: Conceptual and practical implications for tourism	0	Brown G.	Annals of Tourism Research	1607383	15	3	440-442	1988-01-01	Dorset Institute of Higher Education	Poole	United Kingdom	1988	0
Identification of traditional values in Micronesia	0	Eldergill M.	Annals of Tourism Research	1607383	15	3	446-448	1988-01-01	Texas A and M University	College Station	United States	1988	0
Effects of hallmark events on cities	2	Wall G.	Annals of Tourism Research	1607383	15	2	280-281	1988-01-01	University of Waterloo	Waterloo	Canada	1988	0
Just pleasure: The churches look at tourism's impacts	3	Millman R.	Annals of Tourism Research	1607383	15	4	555-558	1988-01-01	Centre for the Advancement of Responsive Travel	Tonbridge	United Kingdom	1988	0
A sunny place for shady people: The real gold coast story. By Michael Jones. Allen and Unwin (8 Napier St., N. Sydney, N.S.W. 2060, Australia), ISBN 0-86861-840-3, 1986, 149 pp. (tables, charts, photographs) Aus$15.95 (paper).	2	Hollinshead K.	Annals of Tourism Research	1607383	15	3	449-453	1988-01-01	Texas A and M University	College Station	United States	1988	0
Semester at sea: Research note for 1982 voyage	0	Dukes R.	Annals of Tourism Research	1607383	15	3	436-439	1988-01-01	University of Colorado at Colorado Springs	Colorado Springs	United States	1988	0
Social and cultural impacts of tourism	12	Din K.	Annals of Tourism Research	1607383	15	4	563-566	1988-12-01	Universiti Kebangsaan Malaysia	Bangi	Malaysia	1988	0
Moroccan tourism image in France	9	Mohamed M.	Annals of Tourism Research	1607383	15	4	558-561	1988-12-01	None	None	None	1988	0
Tourism mega-events	8	Jafari J.	Annals of Tourism Research	1607383	15	2	272-273	1988-12-01	University of Wisconsin Stout	Menomonie	United States	1988	0
Australian travel research workshop	1	Getz D.	Annals of Tourism Research	1607383	15	3	439-440	1988-12-01	University of Waterloo	Waterloo	Canada	1988	0
International travel industry expo: ITIX'88	0	Wood T.	Annals of Tourism Research	1607383	15	4	566-567	1988-12-01	University of Wisconsin Stout	Menomonie	United States	1988	0
Editor's page	0	Jafari J.	Annals of Tourism Research	1607383	15	4	465-466	1988-12-01	None	None	None	1988	0
Demand and supply of sport fishing	0	Wall G.	Annals of Tourism Research	1607383	15	4	561-562	1988-12-01	University of Waterloo	Waterloo	Canada	1988	0
Services marketing association	0	Kendall K.	Annals of Tourism Research	1607383	15	2	278-279	1988-12-01	Washington State University	Pullman	United States	1988	0
The convergence of outdoor recreation and tourism research	0	Gramann J.	Annals of Tourism Research	1607383	15	2	282-283	1988-12-01	Texas A and M University	College Station	United States	1988	0
Travel megatrends in europe to the year 2000	1	Lickorish L.	Annals of Tourism Research	1607383	15	2	270-271	1988-12-01	Royal Institute of Public Administration		United Kingdom	1988	0
Tourism - A vital force for peace	35	D'Amore L.	Annals of Tourism Research	1607383	15	2	269-270	1988-12-01	None	None	None	1988	0
The Adelaide grand prix: The impact of a special event. By J. Burns, J. Hatch, and T. Mules, eds. The Centre for South Australian Economic Studies (University of Adelaide, G.P.O. Box 498, Adelaide 5001, South Australia) ISBN 0-85904-019-4, 1986, 221 pp (t	0	Getz D.	Annals of Tourism Research	1607383	15	3	455-457	1988-12-01	University of Waterloo	Waterloo	Canada	1988	0
Formation of the international academy for the study of tourism	0	Butler R.	Annals of Tourism Research	1607383	15	4	572-574	1988-12-01	Western University	London	Canada	1988	0
Tourism research: Expanding boundaries	0	Var T.	Annals of Tourism Research	1607383	15	4	569-571	1988-12-01	Texas A and M University	College Station	United States	1988	0
The seventh international conference on gambling and risk taking	0	Eadington W.	Annals of Tourism Research	1607383	15	3	445-446	1988-12-01	University of Nevada, Reno	Reno	United States	1988	0
Travel and Tourism: Thrive or survive?	0	Var T.	Annals of Tourism Research	1607383	15	2	279-280	1988-12-01	Texas A and M University	College Station	United States	1988	0
ASTA congress	0	Var T.	Annals of Tourism Research	1607383	15	2	277-278	1988-12-01	Texas A and M University	College Station	United States	1988	0
Geography and tourism at the AAG meeting	0	Teye V.	Annals of Tourism Research	1607383	15	4	567-569	1988-12-01	Arizona State University	Tempe	United States	1988	0
Tourism policy and development course	0	:Lickorish L.J. L.	Annals of Tourism Research	1607383	15	2	273-274	1988-12-01	Royal Institute of Public Administration		United Kingdom	1988	0
Editorial: Software survey section	0	None	Annals of Tourism Research	1607383	15	3		1988-12-01	None	None	None	1988	0
The second regional conference of the Rio Grande border states on parks and wildlife	0	Blaine T.	Annals of Tourism Research	1607383	15	4	571-572	1988-12-01	Texas A and M University	College Station	United States	1988	0
The holiday makers: Understanding the impact of leisure and travel. By Jost Krippendorf, William Heinemann...	0	Smith V.	Annals of Tourism Research	1607383	15	3	453-455	1988-12-01	California State University Chico	Chico	United States	1988	1
Attraction attributes and motivations: A canonical correlation analysis	58	Pyo S.	Annals of Tourism Research	1607383	16	2	277-282	1989-01-01	Clemson University	Clemson	United States	1989	0
The tourist adventure and his images	35	Urbain J.	Annals of Tourism Research	1607383	16	1	106-118	1989-01-01	Universite Francois-Rabelais Tours	Tours	France	1989	1
How they" see "us". Native American images of tourists"	93	Evans-Pritchard D.	Annals of Tourism Research	1607383	16	1	89-105	1989-01-01	University of Southern California	Los Angeles	United States	1989	1
Social status and perception of tourism in Zambia	75	Husbands W.	Annals of Tourism Research	1607383	16	2	237-253	1989-01-01	Ryerson University	Toronto	Canada	1989	1
Burlesquing the other" in Pueblo performance"	37	Sweet J.	Annals of Tourism Research	1607383	16	1	62-75	1989-01-01	Skidmore College	Saratoga Springs	United States	1989	1
Origins of sightseeing	141	Adler J.	Annals of Tourism Research	1607383	16	1	29-Jul	1989-01-01	Memorial University of Newfoundland	St John's	Canada	1989	1
Primitive and remote. Hill tribe trekking in Thailand	131	Cohen E.	Annals of Tourism Research	1607383	16	1	30-61	1989-01-01	Hebrew University of Jerusalem	Jerusalem	Israel	1989	1
Tourism and the economic development of the Maldives	24	Sathiendrakumar R.	Annals of Tourism Research	1607383	16	2	254-269	1989-01-01	Murdoch University	Perth	Australia	1989	1
Vacation patterns of the elderly German	56	Romsa G.	Annals of Tourism Research	1607383	16	2	178-188	1989-01-01	University of Windsor	Windsor	Canada	1989	1
Multidisciplinary focus on leisure and tourism	2	Theuns H.	Annals of Tourism Research	1607383	16	2	189-204	1989-01-01	Tilburg University	Tilburg	Netherlands	1989	1
Forms of adjustment. Sociocultural impacts of tourism	172	Doǧan H.	Annals of Tourism Research	1607383	16	2	216-236	1989-01-01	School of Tourism and Hotel Management	Aydin	Turkey	1989	1
Strategies for tourism in island microstates	136	Wilkinson P.	Annals of Tourism Research	1607383	16	2	153-177	1989-01-01	York University	Toronto	Canada	1989	1
Science tourism in Costa Rica	19	Laarman J.	Annals of Tourism Research	1607383	16	2	205-215	1989-01-01	North Carolina State University	Raleigh	United States	1989	1
Western Indian reservation tourism development	13	Browne R.	Annals of Tourism Research	1607383	16	3	360-376	1989-01-01	None	None	None	1989	1
Tourism dilemmas for aboriginal Australians	34	Altman J.	Annals of Tourism Research	1607383	16	4	456-476	1989-01-01	Australian National University	Canberra	Australia	1989	1
Psychological profiles of Sri Lankans versus tourists	1	Ahmed S.	Annals of Tourism Research	1607383	16	3	345-359	1989-01-01	University of Ottawa, Canada	Ottawa	Canada	1989	1
Destination life cycle. The isle of man case study	117	Cooper C.	Annals of Tourism Research	1607383	16	3	377-398	1989-01-01	University of Surrey	Surrey	United Kingdom	1989	1
Input-output analysis and tourism impact studies	171	Fletcher J.	Annals of Tourism Research	1607383	16	4	514-529	1989-01-01	University of Surrey	Surrey	United Kingdom	1989	1
A regional analysis of South Carolina tourism	13	Lovingood P.	Annals of Tourism Research	1607383	16	3	301-317	1989-01-01	University of South Carolina	Columbia	United States	1989	1
Community-tourism ties	4	Roehl W.	Annals of Tourism Research	1607383	16	4	504-513	1989-01-01	University of Nevada, Las Vegas	Las Vegas	United States	1989	1
Canadian perceptions of tourism's influence on economic and social conditions	11	Brayley R.	Annals of Tourism Research	1607383	16	4	578-582	1989-01-01	University of Manitoba	Winnipeg	Canada	1989	0
Tourism and the family in a rural Cretan community	79	Kousis M.	Annals of Tourism Research	1607383	16	3	318-332	1989-01-01	Panepistimio Kritis	Rethymnon	Greece	1989	1
Italy's importance in the development of tourism in the Mediterranean	1	Anastasopoulos P.	Annals of Tourism Research	1607383	16	4	570-574	1989-01-01	Fairleigh Dickinson University	Teaneck	United States	1989	0
Accuracy of econometric forecasts of tourism	59	Martin C.	Annals of Tourism Research	1607383	16	3	407-428	1989-01-01	University of Bradford	Bradford	United Kingdom	1989	1
Rethinking the prime minister's dilemma	3	Hall C.	Annals of Tourism Research	1607383	16	3	399-406	1989-01-01	University of Technology Sydney	Sydney	Australia	1989	1
Main destination ratios. Analyses of tourist flows	31	Leiper N.	Annals of Tourism Research	1607383	16	4	530-541	1989-01-01	Massey University	Palmerston North	New Zealand	1989	1
Islam and tourism. Patterns, issues, and options	80	Din K.	Annals of Tourism Research	1607383	16	4	542-563	1989-01-01	Universiti Kebangsaan Malaysia	Bangi	Malaysia	1989	1
Pooling international tourism in Western Europe	39	Tremblay P.	Annals of Tourism Research	1607383	16	4	477-491	1989-01-01	Charles Darwin University	Darwin	Australia	1989	1
Fishing lore. The construction of the sportsman""	13	Campbell M.	Annals of Tourism Research	1607383	16	1	76-88	1989-01-01	UC Davis	Davis	United States	1989	1
Tourism and world peace: Case of Turkey	15	Var T.	Annals of Tourism Research	1607383	16	2	282-286	1989-01-01	Texas A and M University	College Station	United States	1989	0
The semantics of the word peace""	3	Kreck L.	Annals of Tourism Research	1607383	16	3	429-430	1989-01-01	Washington State University	Pullman	United States	1989	0
Past experience and future tourism decisions	123	Mazursky D.	Annals of Tourism Research	1607383	16	3	333-344	1989-01-01	Hebrew University of Jerusalem	Jerusalem	Israel	1989	1
A longitudinal comparison of world GNP with US travel payments	1	Fish M.	Annals of Tourism Research	1607383	16	4	574-577	1989-01-01	University of Alabama	Tuscaloosa	United States	1989	0
Professionalism in tourism and hospitality	21	Sheldon P.	Annals of Tourism Research	1607383	16	4	492-503	1989-01-01	University of Hawaii System	Honolulu	United States	1989	1
Frontiers in Australian tourism	2	Hall C.	Annals of Tourism Research	1607383	16	1	122-123	1989-01-01	University of New England Australia	Armidale	Australia	1989	0
Tourism and world peace: The case of Argentina	26	Var T.	Annals of Tourism Research	1607383	16	3	431-434	1989-01-01	Texas A and M University	College Station	United States	1989	1
Introduction	15	MacCannell D.	Annals of Tourism Research	1607383	16	1	6-Jan	1989-01-01	UC Davis	Davis	United States	1989	0
An analysis of a successful international study abroad program	1	Thibadoux G.	Annals of Tourism Research	1607383	16	4	564-566	1989-01-01	University of Tennessee at Chattanooga	Chattanooga	United States	1989	0
Development education for tourists	0	Theuns H.	Annals of Tourism Research	1607383	16	1	126-130	1989-01-01	Tilburg University	Tilburg	Netherlands	1989	0
Tourism: How to study it. De-Hyun Sohn. Il-shin Publishing (1-152 Second Street, Chong-Ro, Seoul 110-122, Korea) 1989, 400 pp $10.00 (paper)	0	Kim Y.	Annals of Tourism Research	1607383	16	4	595-597	1989-01-01	Texas A and M University	College Station	United States	1989	0
Profiling the arctic tourist	1	Snepenger D.	Annals of Tourism Research	1607383	16	4	566-570	1989-01-01	Montana State University	Bozeman	United States	1989	0
The ecumenical coalition on third world tourism	3	Srisang K.	Annals of Tourism Research	1607383	16	1	119-121	1989-12-01	ECTWT			1989	0
Development of tourism in Cyprus: Harmonization of tourism with the environment. By Antonios Andronikou. Cosmos Ltd (available from Cyprus Tourism Organization, 38 Archimides Street, Strovolos-Nicosia, Cyprus) ISBN 9963-7615-0-x, 1987, 68 pp (tables, char	0	Jafari J.	Annals of Tourism Research	1607383	16	2	287-289	1989-12-01	University of Wisconsin Stout	Menomonie	United States	1989	0
Excellence through international interaction	1	Chon K.	Annals of Tourism Research	1607383	16	4	588-589	1989-12-01	Virginia Polytechnic Institute and State University	Blacksburg	United States	1989	0
Tourism and peace	29	Jafari J.	Annals of Tourism Research	1607383	16	3	439-443	1989-12-01	University of Wisconsin Stout	Menomonie	United States	1989	0
Bibliographies on tourism related subjects: An annotated sourcebook. Edited by Jafar Jafari, Philip Sawin, Christopher Gustafson, and Joseph Harrington. Business Research Division (Campus Box 420, University of Colorado, Boulder CO 80309, USA) ISBN 0-8947	0	O'Halloran R.	Annals of Tourism Research	1607383	16	3	448-450	1989-12-01	University of Denver	Denver	United States	1989	0
Editorial: Software survey section	0	None	Annals of Tourism Research	1607383	16	4		1989-12-01	None	None	None	1989	0
1988 ASTA World Travel Congress	0	Stribling J.	Annals of Tourism Research	1607383	16	3	437	1989-12-01	Texas A and M University	College Station	United States	1989	0
World tourism information exchange center	0	Ritchie J.	Annals of Tourism Research	1607383	16	4	584-586	1989-12-01	University of Calgary	Calgary	Canada	1989	0
Caribbean tourism organization	0	Holder J.	Annals of Tourism Research	1607383	16	4	589-591	1989-12-01	Caribbean Tourism Organization		United States	1989	0
CHRIE and the accredition of tourism programs	0	Var T.	Annals of Tourism Research	1607383	16	3	435-436	1989-12-01	Texas A and M University	College Station	United States	1989	0
CHAGS5 conference report	0	Smith V.	Annals of Tourism Research	1607383	16	2	270-271	1989-12-01	The California State University		United States	1989	0
IGU leisure and tourism seminar	0	Gartner W.	Annals of Tourism Research	1607383	16	2	276-277	1989-12-01	University of Wisconsin Stout	Menomonie	United States	1989	0
Editorial: Software survey section	0	None	Annals of Tourism Research	1607383	16	2		1989-12-01	None	None	None	1989	0
Editor's page	0	Dann G.	Annals of Tourism Research	1607383	16	4	455	1989-12-01	University of the West Indies	Jamaica	United States	1989	0
Free time, culture, and society	0	Var T.	Annals of Tourism Research	1607383	16	2	273-275	1989-12-01	Texas A and M University	College Station	United States	1989	0
World tourism: unity and diversity	2	Lanfant M.	Annals of Tourism Research	1607383	16	4	591-592	1989-12-01	CNRS Centre National de la Recherche Scientifique	Paris	France	1989	0
Educating tourism professionals and scholars for the 21st century	0	Var T.	Annals of Tourism Research	1607383	16	3	437-438	1989-12-01	Texas A and M University	College Station	United States	1989	0
Tourism in the 90s: the next move	0	Brown F.	Annals of Tourism Research	1607383	16	4	586-588	1989-12-01	Tourism Management		United Kingdom	1989	0
Tourism teaching into the 1990s	0	Simmons D.	Annals of Tourism Research	1607383	16	1	123-125	1989-12-01	Lincoln University, New Zealand	Christchurch	New Zealand	1989	0
Latin American AMFORT congress	0	Pogorelsky L.	Annals of Tourism Research	1607383	16	4	582-584	1989-12-01	Centro de Investigaciones y Estudios Turisticos	Buenos Aires	Argentina	1989	0
Vacationscape: Designing tourist regions. By Clare A. Gunn, Van Nostrand Reinhold (115 Fifth Avenue, New York, NY 10003, USA) 2nd edition, ISBN 0-442-22679-9, 1988, vi + 208 pp. (schematics, photographs, references, endnotes, index) $37.95 (cloth)	0	Howell R.	Annals of Tourism Research	1607383	16	3	445-447	1989-12-01	University of Southern Mississippi	Hattiesburg	United States	1989	0
Tourism: An ecumenical concern. Published by Ecumenical Coalition on Third World Tourism (P.O. Box 24, Chorakhebua, Bangkok 10230, Thailand) ISBN 974-86807-5-4, 1988, 171 pp, including photographs and appendices, $6.00 (paper)	1	Richter L.	Annals of Tourism Research	1607383	16	3	444-445	1989-12-01	Kansas State University	Manhattan	United States	1989	0
International Services Marketing	0	Bowen J.	Annals of Tourism Research	1607383	16	2	275	1989-12-01	University of Houston	Houston	United States	1989	0
Tourism and change in lifestyle	0	Jafari J.	Annals of Tourism Research	1607383	16	2	272-273	1989-12-01	University of Wisconsin Stout	Menomonie	United States	1989	0
Symbolic significance of textile crafts for tourists	58	Littrell M.	Annals of Tourism Research	1607383	17	2	228-245	1990-01-01	Iowa State University	Ames	United States	1990	1
Characteristics of package tours in Europe	86	Quiroga I.	Annals of Tourism Research	1607383	17	2	185-207	1990-01-01	None	None	None	1990	1
Residents' perceptions research on the social impacts of tourism	131	Ap J.	Annals of Tourism Research	1607383	17	4	610-616	1990-01-01	Texas A and M University	College Station	United States	1990	0
Factors affecting international tourism demand for Turkey	24	Var T.	Annals of Tourism Research	1607383	17	4	606-610	1990-01-01	Texas A and M University	College Station	United States	1990	0
Perceived influence of tourism on social issues	16	Brayley R.	Annals of Tourism Research	1607383	17	2	285-289	1990-01-01	University of Manitoba	Winnipeg	Canada	1990	0
Non-travelers. The flip side of motivation	52	Haukeland J.	Annals of Tourism Research	1607383	17	2	172-184	1990-01-01	Transportokonomisk institutt	Oslo	Norway	1990	1
Environmental integration of recreation and tourism	12	Jansen-Verbeke M.	Annals of Tourism Research	1607383	17	4	618-622	1990-01-01	Radboud University Nijmegen	Nijmegen	Netherlands	1990	0
A sociocultural study of tourism as a factor of change	17	Jafari J.	Annals of Tourism Research	1607383	17	3	469-472	1990-01-01	University of Wisconsin Stout	Menomonie	United States	1990	0
Tourism planning in Poland	7	Kruczala J.	Annals of Tourism Research	1607383	17	1	69-78	1990-01-01	Academy of Economics in Cracow		Poland	1990	1
Conflicts and constraints in Bulgaria's tourism sector	13	Pearlman M.	Annals of Tourism Research	1607383	17	1	103-122	1990-01-01	University of Strathclyde	Glasgow	United Kingdom	1990	1
International tourism in China	10	Oudiette V.	Annals of Tourism Research	1607383	17	1	123-132	1990-01-01	Universite Paris 1 Pantheon-Sorbonne	Paris	France	1990	1
Tourism in the economy of shortage	4	Gołembski G.	Annals of Tourism Research	1607383	17	1	55-68	1990-01-01	Academy of Economics		Poland	1990	1
Tourism in the centrally-planned economies of Europe	20	Buckley P.	Annals of Tourism Research	1607383	17	1	18-Jul	1990-01-01	University of Bradford	Bradford	United Kingdom	1990	1
Stalinism and tourism. A study of Albania and North Korea	41	Hall D.	Annals of Tourism Research	1607383	17	1	36-54	1990-01-01	University of Sunderland	Sunderland	United Kingdom	1990	1
Hungary as a destination 1960-1984	12	Böröcz J.	Annals of Tourism Research	1607383	17	1	19-35	1990-01-01	Johns Hopkins University	Baltimore	United States	1990	1
Tourism in Romania. Rural planning in the Carpathians	12	Turnock D.	Annals of Tourism Research	1607383	17	1	79-102	1990-01-01	University of Leicester	Leicester	United Kingdom	1990	1
Tourism development in Tanzania	12	Curry S.	Annals of Tourism Research	1607383	17	1	133-149	1990-01-01	University of Bradford	Bradford	United Kingdom	1990	1
Resort camping in America	14	Janiskee R.	Annals of Tourism Research	1607383	17	3	385-407	1990-01-01	University of South Carolina	Columbia	United States	1990	1
Packaging dreams. Canadian tour operators at work	55	Reimer G.	Annals of Tourism Research	1607383	17	4	501-512	1990-01-01	McMaster University	Hamilton	Canada	1990	1
Tourism multiplier effects on Singapore	48	Khan H.	Annals of Tourism Research	1607383	17	3	408-418	1990-01-01	National University of Singapore	Singapore City	Singapore	1990	1
Role of tourism in unifying the two Koreas	35	Kim Y.	Annals of Tourism Research	1607383	17	3	353-366	1990-01-01	Texas A and M University	College Station	United States	1990	1
Economic impact of tourism in Singapore	54	Heng T.	Annals of Tourism Research	1607383	17	2	246-269	1990-01-01	National University of Singapore	Singapore City	Singapore	1990	1
Tourist attraction systems	245	Leiper N.	Annals of Tourism Research	1607383	17	3	367-384	1990-01-01	Massey University	Palmerston North	New Zealand	1990	1
Oligopoly and the resort cycle in the Bahamas	68	Debbage K.	Annals of Tourism Research	1607383	17	4	513-527	1990-01-01	The University of North Carolina System	Chapel Hill	United States	1990	1
Resident support for tourism development	311	Perdue R.	Annals of Tourism Research	1607383	17	4	586-599	1990-01-01	University of Colorado at Boulder	Boulder	United States	1990	1
Public participation in community tourism planning	130	Keogh B.	Annals of Tourism Research	1607383	17	3	449-465	1990-01-01	Universite de Moncton	Edmundston	Canada	1990	1
Attitude determinants in tourism destination choice	429	Um S.	Annals of Tourism Research	1607383	17	3	432-448	1990-01-01	Kyonggi University	Suwon	South Korea	1990	1
Environmental learning of first-time travelers	25	Guy B.	Annals of Tourism Research	1607383	17	3	419-431	1990-01-01	Appalachian State University	Boone	United States	1990	1
Application of the Delphi technique in tourism	32	Green H.	Annals of Tourism Research	1607383	17	2	270-279	1990-01-01	Leeds Beckett University	Leeds	United Kingdom	1990	1
Farm tourism in New Zealand. A social situation analysis	83	Pearce P.	Annals of Tourism Research	1607383	17	3	337-352	1990-01-01	James Cook University, Australia	Townsville	Australia	1990	1
Partial industrialization of tourism systems	57	Leiper N.	Annals of Tourism Research	1607383	17	4	600-605	1990-01-01	Massey University	Palmerston North	New Zealand	1990	0
Faculty review criteria in tourism and hospitality	23	Sheldon P.	Annals of Tourism Research	1607383	17	4	556-567	1990-01-01	University of Hawaii System	Honolulu	United States	1990	1
Seasonality of demand	18	Snepenger D.	Annals of Tourism Research	1607383	17	4	628-630	1990-01-01	Montana State University	Bozeman	United States	1990	0
A tourism demand model	7	Var T.	Annals of Tourism Research	1607383	17	4	622-626	1990-01-01	Texas A and M University	College Station	United States	1990	0
Greece: Update on the Gods and holidays	2	Gibbons J.	Annals of Tourism Research	1607383	17	3	473-475	1990-01-01	University of Alabama	Tuscaloosa	United States	1990	0
Sociocultural dimensions of tourism history	10	Hardy D.	Annals of Tourism Research	1607383	17	4	541-555	1990-01-01	Middlesex University	London	United Kingdom	1990	1
A contribution approach to price bundling in tourism	6	Bojamic D.	Annals of Tourism Research	1607383	17	4	528-540	1990-01-01	The University of North Carolina System	Chapel Hill	United States	1990	1
Integrated strategy for tourism education/training	11	Pollock A.	Annals of Tourism Research	1607383	17	4	568-585	1990-01-01	Tourism Research Group		Canada	1990	1
White town drowsing	0	Hollinshead K.	Annals of Tourism Research	1607383	17	1	158-162	1990-01-01	Texas A and M University	College Station	United States	1990	0
Tourism history	1	Towner J.	Annals of Tourism Research	1607383	17	1	154-157	1990-01-01	University of Northumbria	Newcastle	United Kingdom	1990	0
The local architectural image in tourism	2	Abali A.	Annals of Tourism Research	1607383	17	2	280-285	1990-01-01	Yildiz Teknik Universitesi	Istanbul	Turkey	1990	0
Methodological perspectives of festival research studies	7	Ralston L.	Annals of Tourism Research	1607383	17	2	289-292	1990-01-01	Texas A and M University	College Station	United States	1990	0
Computer-assisted travel counseling	22	Hruschka H.	Annals of Tourism Research	1607383	17	2	208-227	1990-01-01	Wirtschaftsuniversitat Wien	Vienna	Austria	1990	1
Tourism training and education in Bulgaria	2	Rakadjiyska S.	Annals of Tourism Research	1607383	17	1	150-153	1990-01-01	Higher Institute of Economics D. Blagoev		Bulgaria	1990	0
Publications in review	0	Stansfield C.	Annals of Tourism Research	1607383	17	3	481-485	1990-01-01				1990	0
Caribbean basin initiative impact on tourism	1	Planisek S.	Annals of Tourism Research	1607383	17	3	466-469	1990-01-01	Grand Valley State University	Allendale	United States	1990	0
Ancient drums, other moccasins. By Harriet J. Kupferer. Printice Hall (Englewood Cliffs NJ 07632, USA) ISBN 0-13-035478-3-01, 1988, xiv+299 pp $31.00 (cloth)	0	Hollinshead K.	Annals of Tourism Research	1607383	17	2	312-318	1990-01-01	Texas A and M University	College Station	United States	1990	0
Competencies and knowledge required of graduates in recreation, parks and tourism	2	Zeiger J.	Annals of Tourism Research	1607383	17	4	635-636	1990-12-01	Black Hills State University	Spearfish	United States	1990	0
Introduction	11	Allcock J.	Annals of Tourism Research	1607383	17	1	6-Jan	1990-12-01	University of Bradford	Bradford	United Kingdom	1990	0
Postgraduate studies in sociology and anthropology of tourism	0	Selwyn T.	Annals of Tourism Research	1607383	17	4	637-638	1990-12-01	University of Roehampton	London	United Kingdom	1990	0
Alternative forms of tourism	2	Nash D.	Annals of Tourism Research	1607383	17	2	302-305	1990-12-01	University of Connecticut	Storrs	United States	1990	0
A new lease on life for spa and health tourism	10	Kaspar C.	Annals of Tourism Research	1607383	17	2	298-299	1990-12-01	Universitat St. Gallen	St Gallen	Switzerland	1990	0
Use of expert opinion in tourism planning	1	J.L. Choy D.	Annals of Tourism Research	1607383	17	4	626-627	1990-12-01	University of Hawaii System	Honolulu	United States	1990	0
Editorial: Software survey section	0	None	Annals of Tourism Research	1607383	17	1		1990-12-01	None	None	None	1990	0
Symposium on social science in recreation management	0	Ralston L.	Annals of Tourism Research	1607383	17	4	632-633	1990-12-01	Texas A and M University	College Station	United States	1990	0
International Academy of Hospitality Research	0	Var T.	Annals of Tourism Research	1607383	17	4	631-632	1990-12-01	Texas A and M University	College Station	United States	1990	0
Editorial: Software survey section	0	None	Annals of Tourism Research	1607383	17	3		1990-12-01	None	None	None	1990	0
Travel review conference	0	Frechtling D.	Annals of Tourism Research	1607383	17	3	477-479	1990-12-01	George Washington University	Washington	United States	1990	0
Editor's page	0	Smith S.	Annals of Tourism Research	1607383	17	3	335-336	1990-12-01	University of Waterloo	Waterloo	Canada	1990	0
Human ecology, tourism and sustainable development	0	Wall G.	Annals of Tourism Research	1607383	17	4	633-635	1990-12-01	University of Waterloo	Waterloo	Canada	1990	0
NRPA conference	0	Hamilton J.	Annals of Tourism Research	1607383	17	3	475-477	1990-12-01	Texas A and M University	College Station	United States	1990	0
Alternative/responsible tourism seminar	5	Smith V.	Annals of Tourism Research	1607383	17	3	479-480	1990-12-01	California State University Chico	Chico	United States	1990	0
Semantic distinction between holiday and leisure time	0	Huber K.	Annals of Tourism Research	1607383	17	4	616-618	1990-12-01	Inst. fur Fremdenverkehrs-Entwicklung		Austria	1990	0
Institute for the study of gambling and commercial gaming	0	Eadington W.	Annals of Tourism Research	1607383	17	2	308-309	1990-12-01	University of Nevada, Reno	Reno	United States	1990	0
Cultural tourism	0	Hollinshead K.	Annals of Tourism Research	1607383	17	2	292-294	1990-12-01	Texas A and M University	College Station	United States	1990	0
Tourism and culture	0	Brown F.	Annals of Tourism Research	1607383	17	2	300-302	1990-12-01	Tourism Management		United Kingdom	1990	0
Editorial: Software survey section	0	Jafari J.	Annals of Tourism Research	1607383	17	2		1990-12-01	University of Wisconsin Stout	Menomonie	United States	1990	0
The league of historic American theatres conference	0	Dicken T.	Annals of Tourism Research	1607383	17	2	294-296	1990-12-01	League of Historic American Theatres			1990	0
First international therapeutic recreation symposium	0	Hitzhusen G.	Annals of Tourism Research	1607383	17	2	297-298	1990-12-01	University of Missouri System	Columbia	United States	1990	0
TTRA turns twenty	0	Fridgen J.	Annals of Tourism Research	1607383	17	2	305-308	1990-12-01	Michigan State University	East Lansing	United States	1990	0
ELRA's cities for the future	0	van der Duim V.	Annals of Tourism Research	1607383	17	2	296-297	1990-12-01	Foundation for Recreation		Netherlands	1990	0
Center for tourism research and development	0	Singh S.	Annals of Tourism Research	1607383	17	2	309-312	1990-12-01	Indian Society for Tourism Research and Development		India	1990	0
Editor's page	0	Jafari J.	Annals of Tourism Research	1607383	17	2	171	1990-12-01	None	None	None	1990	0
Seasonality of foreign tourism in the Greek island of Crete	22	Donatos G.	Annals of Tourism Research	1607383	18	3	515-519	1991-01-01	University of Athens	Athens	Greece	1991	0
Satisfaction measurement in guided tours	89	Geva A.	Annals of Tourism Research	1607383	18	2	177-185	1991-01-01	Hebrew University of Jerusalem	Jerusalem	Israel	1991	1
Resort cycle revisited. The retirement connection	36	Foster D.	Annals of Tourism Research	1607383	18	4	553-567	1991-01-01	Researcher for the tHospitality Consulting Services Group of Price Waterhouse	Victoria	Canada	1991	1
Travellers under fire. Tourists in the Tibetan uprising	28	Schwartz R.	Annals of Tourism Research	1607383	18	4	588-604	1991-01-01	Memorial University of Newfoundland	St John's	Canada	1991	1
Sightseeing tourists' motivation and satisfaction	190	Dunn Ross E.	Annals of Tourism Research	1607383	18	2	226-237	1991-01-01	University of Maryland	College Park	United States	1991	1
Development of pleasure travel attitude dimensions	24	Um S.	Annals of Tourism Research	1607383	18	3	500-504	1991-01-01	Kyonggi University	Suwon	South Korea	1991	0
Repeat tourism, play, and monetary spending	35	Godbey G.	Annals of Tourism Research	1607383	18	2	213-225	1991-01-01	Pennsylvania State University	State College	United States	1991	1
How well tourists know their own attractions	5	Boekstein M.	Annals of Tourism Research	1607383	18	3	504-508	1991-01-01	Cape Peninsula University of Technology	Cape Town	South Africa	1991	0
Scientific nature of anthropology	5	Hollinshead K.	Annals of Tourism Research	1607383	18	4	653-658	1991-01-01	Texas A and M University	College Station	United States	1991	0
Marketing management and tourism	63	Calantone R.	Annals of Tourism Research	1607383	18	1	101-119	1991-01-01	Michigan State University	East Lansing	United States	1991	1
Political science and tourism	59	Matthews H.	Annals of Tourism Research	1607383	18	1	120-135	1991-01-01	Mississippi State University	Starkville	United States	1991	1
Ecology and tourism	70	Farrell B.	Annals of Tourism Research	1607383	18	1	26-40	1991-01-01	University of California System	Oakland	United States	1991	1
Anthropology and tourism	59	Nash D.	Annals of Tourism Research	1607383	18	1	25-Dec	1991-01-01	University of Connecticut	Storrs	United States	1991	1
Geography and tourism	51	Mitchell L.	Annals of Tourism Research	1607383	18	1	57-70	1991-01-01	University of South Carolina	Columbia	United States	1991	1
Psychology and tourism	42	Pearce P.	Annals of Tourism Research	1607383	18	1	136-154	1991-01-01	James Cook University, Australia	Townsville	Australia	1991	1
Economics and tourism	99	Eadington W.	Annals of Tourism Research	1607383	18	1	41-56	1991-01-01	University of Nevada, Reno	Reno	United States	1991	1
Sociology and tourism	54	Dann G.	Annals of Tourism Research	1607383	18	1	155-169	1991-01-01	University of the West Indies	Gwalior	India	1991	1
Leisure, recreation and tourism	27	Smith S.	Annals of Tourism Research	1607383	18	1	85-100	1991-01-01	University of Waterloo	Waterloo	Canada	1991	1
History and tourism	27	Towner J.	Annals of Tourism Research	1607383	18	1	71-84	1991-01-01	University of Northumbria	Newcastle	United Kingdom	1991	1
Value conflicts in mountain park settings	21	Saremba J.	Annals of Tourism Research	1607383	18	3	455-472	1991-01-01	RTEC Consulting		Canada	1991	1
Tourism skilled labor. The case of sub-Saharan Africa	26	Ankomah P.	Annals of Tourism Research	1607383	18	3	433-442	1991-01-01	Texas A and M University	College Station	United States	1991	1
Tourist carrying capacity. A fuzzy approach	35	Canestrelli E.	Annals of Tourism Research	1607383	18	2	295-311	1991-01-01	Universita Ca' Foscari Venezia	Venice	Italy	1991	1
Resort hotel landscape as an international megatrend	16	Ayala H.	Annals of Tourism Research	1607383	18	4	568-587	1991-01-01	None	None	None	1991	1
A social anthropology of tourism in Ladakh, India	25	Michaud J.	Annals of Tourism Research	1607383	18	4	605-621	1991-01-01	Universite Laval	Quebec	Canada	1991	1
Nature tourism and rural development in Tortuguero	42	Place S.	Annals of Tourism Research	1607383	18	2	186-201	1991-01-01	California State University Chico	Chico	United States	1991	1
Spatial behavior in a bahamian resort	60	Debbage K.	Annals of Tourism Research	1607383	18	2	251-268	1991-01-01	The University of North Carolina at Greensboro	Greensboro	United States	1991	1
Policies for tourism development in Kenya	35	Dieke P.	Annals of Tourism Research	1607383	18	2	269-294	1991-01-01	University of Strathclyde	Glasgow	United Kingdom	1991	1
Alternative to mass tourism in Dominica	69	Weaver D.	Annals of Tourism Research	1607383	18	3	414-432	1991-01-01	University of Regina	Regina	Canada	1991	1
A linear expenditure model for tourism demand	37	Pyo S.	Annals of Tourism Research	1607383	18	3	443-454	1991-01-01	Kyonggi University	Suwon	South Korea	1991	1
Methodological issues. Tourism input-output analysis	73	Briassoulis H.	Annals of Tourism Research	1607383	18	3	485-495	1991-01-01	Southeastern College	Athens	Greece	1991	1
How we" see "them" tourism and Native Americans"	57	Laxson J.	Annals of Tourism Research	1607383	18	3	365-391	1991-01-01	Pine Manor College	Chestnut Hill	United States	1991	1
U.S. tourist destinations. A history of desirability	3	Lollar S.	Annals of Tourism Research	1607383	18	4	622-638	1991-01-01	CalPoly	San Luis Obispo	United States	1991	1
Interorganizational relations in tourism	66	Selin S.	Annals of Tourism Research	1607383	18	4	639-652	1991-01-01	University of Arkansas System	Little Rock	United States	1991	1
Transformation of self in tourism	211	Bruner E.	Annals of Tourism Research	1607383	18	2	238-250	1991-01-01	University of Illinois		United States	1991	1
Influence of tourism on handcraft evolution	17	Popelka C.	Annals of Tourism Research	1607383	18	3	392-413	1991-01-01	University of North Texas	Denton	United States	1991	1
An authorship analysis of tourism research	72	Sheldon P.	Annals of Tourism Research	1607383	18	3	473-484	1991-01-01	University of Hawaii System	Honolulu	United States	1991	1
Malaysian perceptions of tourism	11	Ap J.	Annals of Tourism Research	1607383	18	2	321-323	1991-01-01	Texas A and M University	College Station	United States	1991	0
Knowledge acquisition modeling in tourism	11	Calantone R.	Annals of Tourism Research	1607383	18	2	202-212	1991-01-01	Michigan State University	East Lansing	United States	1991	1
The supply-side definition of tourism: Reply to Leiper	20	Smith S.	Annals of Tourism Research	1607383	18	2	312-315	1991-01-01	University of Waterloo	Waterloo	Canada	1991	0
Regional analysis of tourism resources	9	Backman S.	Annals of Tourism Research	1607383	18	2	323-327	1991-01-01	Clemson University	Clemson	United States	1991	0
Political self-identification and perceptions on tourism	8	Snepenger D.	Annals of Tourism Research	1607383	18	3	511-515	1991-01-01	Montana State University	Bozeman	United States	1991	0
Tourism's perceived impacts in centrally-planned economies	2	Brayley R.	Annals of Tourism Research	1607383	18	4	661-663	1991-01-01	University of Manitoba	Winnipeg	Canada	1991	0
Altman's tourism dilemmas	1	Parsons M.	Annals of Tourism Research	1607383	18	2	315-317	1991-01-01	Centrecorp Aboriginal Investment Corporation		Australia	1991	0
Tourism development in Papua New Guinea	1	Milne S.	Annals of Tourism Research	1607383	18	3	508-511	1991-01-01	McGill University	Montreal	Canada	1991	0
Reply to Parsons	0	Altman J.	Annals of Tourism Research	1607383	18	2	317-318	1991-01-01	Australian National University	Canberra	Australia	1991	0
Tourism in Europe on the eve of 1992	0	Jansen-Verbeke M.	Annals of Tourism Research	1607383	18	3	529-533	1991-01-01	Radboud University Nijmegen	Nijmegen	Netherlands	1991	0
Tourism as the subject of post-graduate dissertations in Australia	8	Hall C.	Annals of Tourism Research	1607383	18	3	520-523	1991-01-01	Massey University	Palmerston North	New Zealand	1991	0
Introduction. Tourism social science	52	Graburn N.	Annals of Tourism Research	1607383	18	1	11-Jan	1991-01-01	UC Berkeley	Berkeley	United States	1991	0
Relevance of product mix strategy in tourism marketing	1	Dutta D.	Annals of Tourism Research	1607383	18	3	496-499	1991-01-01	L.N. Mishra Institute of Economic Development and Social Change		India	1991	0
Reply to Hollinshead	0	Dann G.	Annals of Tourism Research	1607383	18	4	659-660	1991-01-01	The University of the West Indies at Cave Hill	Bridgetown	Barbados	1991	0
Demand for travel	2	Anastasopoulos P.	Annals of Tourism Research	1607383	18	4	663-666	1991-01-01	Fairleigh Dickinson University	Teaneck	United States	1991	0
Sustainable tourism development	3	Var T.	Annals of Tourism Research	1607383	18	2	327-329	1991-12-01	Texas A and M University	College Station	United States	1991	0
The tourist. Ross Gliner, Producer/Director, Camera/Editor; Ross Holcomb, Narrator, (Thomas E. Fanellii, Executive Producer). KTEH-TV Production (100 Skyport Drive, San Jose CA 95110, USA) 1990, 30 minutes, 1/2 video format."	0	Berger B.	Annals of Tourism Research	1607383	18	4	684-686	1991-12-01	University of California, San Diego	San Diego	United States	1991	0
Tourism Policy Forum	2	Jafari J.	Annals of Tourism Research	1607383	18	3	525-527	1991-12-01	University of Wisconsin Stout	Menomonie	United States	1991	0
1991 travel outlook forum	0	Sharp Ross M.	Annals of Tourism Research	1607383	18	2	338-340	1991-12-01	Moravian Academy		United States	1991	0
Editor's page	0	Jafari J.	Annals of Tourism Research	1607383	18	2	175-176	1991-12-01	None	None	None	1991	0
Coastal and Marine Tourism	0	Johnston C.	Annals of Tourism Research	1607383	18	3	523-525	1991-12-01	University of Hawaii System	Honolulu	United States	1991	0
Mediterranean congress on sociology of tourism	0	Jafari J.	Annals of Tourism Research	1607383	18	4	668-669	1991-12-01	University of Wisconsin Stout	Menomonie	United States	1991	0
NRPA's tourism and commercial sessions	0	Uysal M.	Annals of Tourism Research	1607383	18	3	527-529	1991-12-01	Clemson University	Clemson	United States	1991	0
Editorial: Software survey section	0	None	Annals of Tourism Research	1607383	18	3		1991-12-01	None	None	None	1991	0
Visitation to yellowstone national park after the fires of 1988	4	Snepenger D.	Annals of Tourism Research	1607383	18	2	319-320	1991-12-01	Montana State University	Bozeman	United States	1991	0
World tourism education and research centre	0	Sheehan L.	Annals of Tourism Research	1607383	18	2	343-344	1991-12-01	University of Calgary	Calgary	Canada	1991	0
The ISA tourism group seminar	0	Lanfant M.	Annals of Tourism Research	1607383	18	2	335-336	1991-12-01	URESTI-CNRS		France	1991	0
WAPTT/AMFORT Congress	0	Jafari J.	Annals of Tourism Research	1607383	18	3	533-535	1991-12-01	University of Wisconsin Stout	Menomonie	United States	1991	0
Health and reacreation management	0	Var T.	Annals of Tourism Research	1607383	18	2	331-332	1991-12-01	Texas A and M University	College Station	United States	1991	0
Tourism and sociolcultural change in the Caribbean	0	Dann G.	Annals of Tourism Research	1607383	18	2	337-338	1991-12-01	The University of the West Indies at Cave Hill	Bridgetown	Barbados	1991	0
EADI 1990 conference	0	Harrison D.	Annals of Tourism Research	1607383	18	2	342-343	1991-12-01	University of Sussex	Sussex	United Kingdom	1991	0
Not in front of the tourists. David Pearson, director; Mike Fox, camera; Liz Thoyts, editor, written and presented by Robert Chesshyre. BBC Enterprises (630 Fifth Avenue, New York NY 10111, USA) 1988, 60 minutes, 1/2 NTSC and beta video format."	0	Moore A.	Annals of Tourism Research	1607383	18	4	682-684	1991-12-01	University of Southern California	Los Angeles	United States	1991	0
Population and sustainable development in Mauritius	1	Debbage K.	Annals of Tourism Research	1607383	18	2	340-342	1991-12-01	The University of North Carolina at Greensboro	Greensboro	United States	1991	0
1990 CHRIE conference	0	Var T.	Annals of Tourism Research	1607383	18	3	535-536	1991-12-01	Texas A and M University	College Station	United States	1991	0
Trevi. Richard P. Rogers, producer/camera; Corey Schatt, director/editor. Art on Film, the Metropolitan Museum of Art and Getty Museum's Joint Venture Program (The American Federation of Arts, 41 E. 65th street, New York, NY 10021, USA) 1988, 17 minutes,	0	Evans-Pritchard D.	Annals of Tourism Research	1607383	18	3	546-547	1991-12-01	University of California, Los Angeles	Los Angeles	United States	1991	0
PATA's 1990 conference	1	Smith S.	Annals of Tourism Research	1607383	18	2	333-335	1991-12-01	University of Waterloo	Waterloo	Canada	1991	0
Personal network as a business strategy	1	Steene A.	Annals of Tourism Research	1607383	18	4	666-668	1991-12-01	Kalmar University College		Sweden	1991	0
Tourism, technology and the environment	0	William P.	Annals of Tourism Research	1607383	18	2	330-331	1991-12-01	Simon Fraser University	Burnaby	Canada	1991	0
Travel and retirement status	53	Blazey M.	Annals of Tourism Research	1607383	19	4	771-783	1992-01-01	The California State University		United States	1992	1
Structure of vacation destination choice sets	165	Crompton J.	Annals of Tourism Research	1607383	19	3	420-434	1992-01-01	Texas A and M University	College Station	United States	1992	1
From motivation to actual travel	259	Mansfeld Y.	Annals of Tourism Research	1607383	19	3	399-419	1992-01-01	University of Haifa	Haifa	Israel	1992	1
Medjugorje's religion and tourism connection	29	Vukonić B.	Annals of Tourism Research	1607383	19	1	79-91	1992-01-01	None	None	None	1992	1
Pilgrimage centers. Concentric and excentric	101	Cohen E.	Annals of Tourism Research	1607383	19	1	33-50	1992-01-01	Hebrew University of Jerusalem	Jerusalem	Israel	1992	1
An ecotourism assessment of Tortuguero, Costa Rica	27	Lee D.	Annals of Tourism Research	1607383	19	2	367-370	1992-01-01	Montana State University	Bozeman	United States	1992	0
Mormon pilgrimage and tourism	27	Hudman L.	Annals of Tourism Research	1607383	19	1	107-121	1992-01-01	Brigham Young University	Provo	United States	1992	1
Tourism and the ethnic division of labor	48	van den Berghe P.	Annals of Tourism Research	1607383	19	2	234-249	1992-01-01	University of Washington, Seattle	Seattle	United States	1992	1
Tourism and development in South Pacific microstates	72	Milne S.	Annals of Tourism Research	1607383	19	2	191-212	1992-01-01	McGill University	Montreal	Canada	1992	1
Spatial dynamics of resorts. Sosúa, Dominican Republic	43	Kermath B.	Annals of Tourism Research	1607383	19	2	173-190	1992-01-01	The University of Tennessee System	Knoxville	United States	1992	1
Polish pilgrim-tourists	45	Jackowski A.	Annals of Tourism Research	1607383	19	1	92-106	1992-01-01	Uniwersytet Jagiellonski w Krakowie	Krakow	Poland	1992	1
Pilgrimage and tourism at Lourdes, France	69	Eade J.	Annals of Tourism Research	1607383	19	1	18-32	1992-01-01	University of Roehampton	London	United Kingdom	1992	1
Beach resort evolution. Implications for planning	69	Smith R.	Annals of Tourism Research	1607383	19	2	304-322	1992-01-01	RAS Tourism and Recreation Planning	Singapore City	Singapore	1992	1
Forms of religious tourism	146	Rinschede G.	Annals of Tourism Research	1607383	19	1	51-67	1992-01-01	Universitat Regensburg	Regensburg	Germany	1992	1
Religious sites as tourism attractions in Europe	103	Nolan M.	Annals of Tourism Research	1607383	19	1	68-78	1992-01-01	Oregon State University	Corvallis	United States	1992	1
Tourism cognitive distance. A set of research propositions	23	Ankomah P.	Annals of Tourism Research	1607383	19	2	323-342	1992-01-01	Texas A and M University	College Station	United States	1992	1
A microeconomic theory of international tourism demand	84	Morley C.	Annals of Tourism Research	1607383	19	2	250-267	1992-01-01	RMIT University	Melbourne	Australia	1992	1
Tourism cognitive mapping of unfamiliar environments	61	Walmsley D.	Annals of Tourism Research	1607383	19	2	268-286	1992-01-01	University of New England Australia	Armidale	Australia	1992	1
Tourism in Saudi Arabia. Asir National Park	23	Paul B.	Annals of Tourism Research	1607383	19	3	501-515	1992-01-01	Kansas State University	Manhattan	United States	1992	1
Tourism planning and destination life cycle	113	Getz D.	Annals of Tourism Research	1607383	19	4	752-770	1992-01-01	University of Calgary	Calgary	Canada	1992	1
Tourism development agents. The Cypriot resort cycle	84	Ioannides D.	Annals of Tourism Research	1607383	19	4	711-731	1992-01-01	Rutgers, The State University of New Jersey	New Brunswick	United States	1992	1
Residents' perceptions on tourism impacts	472	Ap J.	Annals of Tourism Research	1607383	19	4	665-690	1992-01-01	Texas A and M University	College Station	United States	1992	1
Socioeconomic impacts of tourism on two Greek isles	48	Tsartas P.	Annals of Tourism Research	1607383	19	3	516-533	1992-01-01	National Center Social Research	Athens	Greece	1992	1
Tourism and attitude change. Greek tourists visiting Turkey	53	Anastasopoulos P.	Annals of Tourism Research	1607383	19	4	629-642	1992-01-01	Fairleigh Dickinson University	Teaneck	United States	1992	1
Effect of income and price on international tourism	64	Crouch G.	Annals of Tourism Research	1607383	19	4	643-664	1992-01-01	University of Calgary	Calgary	Canada	1992	1
Family expenditure on hotels and holidays	56	Davies B.	Annals of Tourism Research	1607383	19	4	691-699	1992-01-01	Staffordshire University	Staffordshire	United Kingdom	1992	1
Tourism as a conflicting land use	20	McKercher B.	Annals of Tourism Research	1607383	19	3	467-481	1992-01-01	Charles Sturt University	Bathurst	Australia	1992	1
Econometric forecasts. Tourism trends to 2000	37	Smeral E.	Annals of Tourism Research	1607383	19	3	450-466	1992-01-01	Austrian Instit Economic Research	Vienna	Austria	1992	1
Tourism and Sherpas, Nepal. Reconstruction of reciprocity	31	Adams V.	Annals of Tourism Research	1607383	19	3	534-554	1992-01-01	University of California System	Oakland	United States	1992	1
Intranational tourist flows in Malaysia	41	Oppermann M.	Annals of Tourism Research	1607383	19	3	482-500	1992-01-01	Universitat Tubingen	Tubingen	Germany	1992	1
Up-market integrated resorts in Australia	10	Stanton J.	Annals of Tourism Research	1607383	19	3	435-449	1992-01-01	University of Newcastle, Australia	Callaghan	Australia	1992	1
Importance of socialization to repeat visitation	26	Fakeye P.	Annals of Tourism Research	1607383	19	2	364-367	1992-01-01	Republic of Benin			1992	0
Stranger-local interaction in photography	40	Cohen E.	Annals of Tourism Research	1607383	19	2	213-233	1992-01-01	Hebrew University of Jerusalem	Jerusalem	Israel	1992	1
Pilgrims' progress: The travelers of Islam. Muslim Travellers: Pilgrimage, Migration, and the Religious Imagination, edited by D. F. Eickelman and J. Piscatori. University of California Press (2223 Fulton Street, Berkeley CA 94720, USA) ISBN 0-520-0701-4,	12	Kessler C.	Annals of Tourism Research	1607383	19	1	147-153	1992-01-01	University of New South Wales (UNSW) Australia	Sydney	Australia	1992	0
Roles tourists play	125	Yiannakis A.	Annals of Tourism Research	1607383	19	2	287-303	1992-01-01	University of Connecticut	Storrs	United States	1992	1
Measuring novelty seeking in tourism	181	Lee T.	Annals of Tourism Research	1607383	19	4	732-751	1992-01-01	Sejong and Kyonggi Universities		South Korea	1992	1
Introduction. The quest in guest	142	Smith V.	Annals of Tourism Research	1607383	19	1	17-Jan	1992-01-01	The California State University		United States	1992	0
Media viewing behavior	0	Snepenger D.	Annals of Tourism Research	1607383	19	3	562-564	1992-01-01	Montana State University - Bozeman	Bozeman	United States	1992	0
On the banks of the Ganga	1	Alley K.	Annals of Tourism Research	1607383	19	1	125-127	1992-01-01	Auburn University	Auburn	United States	1992	0
Tourism oligopoly is at work	7	Debbage K.	Annals of Tourism Research	1607383	19	2	355-359	1992-01-01	The University of North Carolina at Greensboro	Greensboro	United States	1992	0
Economic impact of sporting events	100	Burgan B.	Annals of Tourism Research	1607383	19	4	700-710	1992-01-01	None	None	None	1992	1
Tourism development in Niue	9	Milne S.	Annals of Tourism Research	1607383	19	3	565-569	1992-01-01	McGill University	Montreal	Canada	1992	0
Central Florida theme park pricing: Following the mouse	11	Braun B.	Annals of Tourism Research	1607383	19	1	131-136	1992-01-01	University of Central Florida	Orlando	United States	1992	0
A response from the periphery on authorship analysis	9	Pearce D.	Annals of Tourism Research	1607383	19	2	347-349	1992-01-01	University of Canterbury	Christchurch	New Zealand	1992	0
Shangri-la and the politicization of tourism in Tibet	13	Klieger P.	Annals of Tourism Research	1607383	19	1	122-125	1992-01-01	Bishop Museum	Honolulu	United States	1992	0
Adolescent travel experiences shaping post-adolescent travel behavior	2	Gitelson R.	Annals of Tourism Research	1607383	19	1	128-131	1992-01-01	Pennsylvania State University	State College	United States	1992	0
Self-image/destination image congruity	74	Chon K.	Annals of Tourism Research	1607383	19	2	360-363	1992-01-01	University of Nevada, Las Vegas	Las Vegas	United States	1992	0
Revisiting resort cycle	19	Haywood K.	Annals of Tourism Research	1607383	19	2	351-354	1992-01-01	University of Guelph	Guelph	Canada	1992	0
Kuan-yin Pilgrimage. By Chüng-fang Yü. R. G. Video (21 West 46th St., New York NY 10036, USA) 1989, 56 minutes, VHS format, $130 (including shipping).	0	Swain M.	Annals of Tourism Research	1607383	19	1	161-166	1992-01-01	UC Davis	Davis	United States	1992	0
Tourism development policies in Kenya	3	Dieke P.	Annals of Tourism Research	1607383	19	3	558-561	1992-01-01	University of Strathclyde	Glasgow	United Kingdom	1992	0
Another view on alternative tourism in Dominica""	1	Oppermann M.	Annals of Tourism Research	1607383	19	4	784-788	1992-01-01	Universitat Tubingen	Tubingen	Germany	1992	0
United States Travel and Tourism Administration	0	Edgell D.	Annals of Tourism Research	1607383	19	3	595-597	1992-01-01	United States Department of Commerce	Washington	United States	1992	0
Tour operators and policies in Kenya	6	Sinclair M.	Annals of Tourism Research	1607383	19	3	555-558	1992-01-01	University of Kent	Canterbury	United Kingdom	1992	0
Media use in third world tourism research	2	Theuns H.	Annals of Tourism Research	1607383	19	2	343-347	1992-01-01	Tilburg University	Tilburg	Netherlands	1992	0
Contention for deliberate alternative tourism	1	Weaver D.	Annals of Tourism Research	1607383	19	4	788-791	1992-01-01	University of Regina	Regina	Canada	1992	0
Assessing information needs of visitor bureaus	9	Fesenmaier D.	Annals of Tourism Research	1607383	19	3	571-574	1992-01-01	University of Illinois		United States	1992	0
Cultural tourism and regional development	4	Jafari J.	Annals of Tourism Research	1607383	19	3	576-577	1992-12-01	University of Wisconsin Stout	Menomonie	United States	1992	0
Tourism education in Australia	1	Hall C.	Annals of Tourism Research	1607383	19	1	138-139	1992-12-01	Massey University	Palmerston North	New Zealand	1992	0
New horizons in tourism hospitality education	0	Buergermeister J.	Annals of Tourism Research	1607383	19	1	139-142	1992-12-01	University of Wisconsin Stout	Menomonie	United States	1992	0
Bali sustainable development project	0	Wall G.	Annals of Tourism Research	1607383	19	3	569-571	1992-12-01	University of Waterloo	Waterloo	Canada	1992	0
Benefits and costs of tourism	1	McLaughlin B.	Annals of Tourism Research	1607383	19	3	594-595	1992-12-01	University of Newcastle, Australia	Callaghan	Australia	1992	0
Education at the crossroads	0	Josiam B.	Annals of Tourism Research	1607383	19	3	587-589	1992-12-01	University of Wisconsin Stout	Menomonie	United States	1992	0
Tourism and community development	0	Haider W.	Annals of Tourism Research	1607383	19	3	580-583	1992-12-01	Lakehead University	Thunder Bay	Canada	1992	0
Methodological and conceptual issues in tourism research	1	Richter L.	Annals of Tourism Research	1607383	19	2	371-372	1992-12-01	Kansas State University	Manhattan	United States	1992	0
The West Beach story. The West Beach Story, produced by Puhipau Ahmad and Joan Lander. Na Maka o Ka 'Aina (The Eye of the Land, 3020 Kahaloa Drive, Honolulu HI 96822, USA) 1987, 60 min., $35.00 individuals, $50.00 institutions, $85.00 3 4″ tape	0	Minerbi L.	Annals of Tourism Research	1607383	19	3	619-621	1992-12-01	University of Hawaii System	Honolulu	United States	1992	0
Pacific economic cooperation conference	0	Low L.	Annals of Tourism Research	1607383	19	3	597-599	1992-12-01	National University of Singapore	Singapore City	Singapore	1992	0
Tourism development of Huangshan scenic area	1	Singh S.	Annals of Tourism Research	1607383	19	3	592-593	1992-12-01	Tourism Recreation Research, Lucknow	Lucknow	India	1992	0
Building credibility for a credible industry	0	Var T.	Annals of Tourism Research	1607383	19	2	373-375	1992-12-01	Texas A and M University	College Station	United States	1992	0
Congresso Panamericano de Escuelas de Hoteleria y Turismo	0	Chernish W.	Annals of Tourism Research	1607383	19	3	577-579	1992-12-01	Cornell University	Ithaca	United States	1992	0
Leisure in the 1990s	0	Knox C.	Annals of Tourism Research	1607383	19	3	583-584	1992-12-01	Ulster University	Coleraine	United Kingdom	1992	0
Another look at tourism research publication	1	Sheldon P.	Annals of Tourism Research	1607383	19	2	350-351	1992-12-01	University of Hawaii System	Honolulu	United States	1992	0
Quality tourism	0	Schmidhauser H.	Annals of Tourism Research	1607383	19	3	574-575	1992-12-01	Universitat St. Gallen	St Gallen	Switzerland	1992	0
Tourism convention and exposition	0	Metelka C.	Annals of Tourism Research	1607383	19	1	136-138	1992-12-01	University of Wisconsin Stout	Menomonie	United States	1992	0
Travel and tourism statistics	2	Var T.	Annals of Tourism Research	1607383	19	3	589-592	1992-12-01	Texas A and M University	College Station	United States	1992	0
Conference reports. Youth Tourism	3	Abdel-Ghaffar A.	Annals of Tourism Research	1607383	19	4	792-795	1992-12-01	World Tourism Organization	Madrid	Spain	1992	0
Popularity of tourism as seminar theme	0	Jafari J.	Annals of Tourism Research	1607383	19	1	143-144	1992-12-01	University of Wisconsin Stout	Menomonie	United States	1992	0
WTO general assembly	0	Jafari J.	Annals of Tourism Research	1607383	19	3	579-580	1992-12-01	University of Wisconsin Stout	Menomonie	United States	1992	0
Tourism planning and development	0	Smith R.	Annals of Tourism Research	1607383	19	3	585-587	1992-12-01	RAS Tourism and Recreation Planning	Singapore City	Singapore	1992	0
Freizeitblau. Freizeitblau. Produced and directed by Heidi Umbreit and Bernd Umbreit. Studio Grossbottwar (Sonnenhalde 12, D-7141 Grossbottwar 3, Germany) 1990, 27 minutes, DM 1,000 (16 mm film), DM 250 (VHS video)	0	Bendix R.	Annals of Tourism Research	1607383	19	3	621-622	1992-12-01	Universitat Basel	Basel	Switzerland	1992	0
Recreation trends and mountain resort development	0	Smith V.	Annals of Tourism Research	1607383	19	2	375-376	1992-12-01	California State University Chico	Chico	United States	1992	0
Conference reports. Scientific Tourism	0	Jafari J.	Annals of Tourism Research	1607383	19	4	795-796	1992-12-01	University of Wisconsin Stout	Menomonie	United States	1992	0
Protest in Paradise-Goa. Yasmina and Th. Vering Pirron (production team), produced by...	0	Gonsalves P.	Annals of Tourism Research	1607383	19	1	166-167	1992-12-01	Equitable Tourism Options Equations	Bangalore	India	1992	1
Residents' perceptions on impact of the America's Cup	71	Soutar G.	Annals of Tourism Research	1607383	20	3	571-582	1993-01-01	Curtin University	Perth	Australia	1993	1
Planning for tourism business districts	62	Getz D.	Annals of Tourism Research	1607383	20	3	583-600	1993-01-01	University of Calgary	Calgary	Canada	1993	1
Tourism area life cycle extensions	38	Anthony di Benedetto C.	Annals of Tourism Research	1607383	20	3	557-570	1993-01-01	Temple University	Philadelphia	United States	1993	1
Destination evaluation and vacation preferences	82	Ross G.	Annals of Tourism Research	1607383	20	3	477-489	1993-01-01	James Cook University, Australia	Townsville	Australia	1993	1
Testing an international tourist role typology	80	Mo C.	Annals of Tourism Research	1607383	20	2	319-335	1993-01-01	Tourism Planning Division		South Korea	1993	1
What makes a craft souvenir authentic?	146	Littrell M.	Annals of Tourism Research	1607383	20	1	197-215	1993-01-01	Iowa State University	Ames	United States	1993	1
Tourism and tradition from healing to heritage	30	Simpson B.	Annals of Tourism Research	1607383	20	1	164-181	1993-01-01	University of Durham	Durham	United Kingdom	1993	1
Tourist arts in Africa before tourism	16	Horner A.	Annals of Tourism Research	1607383	20	1	52-63	1993-01-01	University of California System	Oakland	United States	1993	1
A tale of tourism in two cities	122	Madrigal R.	Annals of Tourism Research	1607383	20	2	336-353	1993-01-01	Ohio State University	Columbus	United States	1993	1
Xinjiang's handicraft industry	15	Toops S.	Annals of Tourism Research	1607383	20	1	88-106	1993-01-01	Miami University	Oxford	United States	1993	1
Ancient art in modern context	19	Evans-Pritchard D.	Annals of Tourism Research	1607383	20	1	Sep-31	1993-01-01	Instituto Eco		Costa Rica	1993	1
Marketing authenticity in third world countries	159	Silver I.	Annals of Tourism Research	1607383	20	2	302-318	1993-01-01	Cultural Survival			1993	1
Women producers of ethnic arts	47	Swain M.	Annals of Tourism Research	1607383	20	1	32-51	1993-01-01	University of California System	Oakland	United States	1993	1
Aboriginal empowerment and souvenir trade in Canada	38	Blundell V.	Annals of Tourism Research	1607383	20	1	64-87	1993-01-01	Carleton University	Ottawa	Canada	1993	1
The heterogeneization of a tourist art	37	Cohen E.	Annals of Tourism Research	1607383	20	1	138-163	1993-01-01	Hebrew University of Jerusalem	Jerusalem	Israel	1993	1
Tibetan tourist thangkas in the Kathmandu Valley	16	Bentor Y.	Annals of Tourism Research	1607383	20	1	107-137	1993-01-01	Hebrew University of Jerusalem	Jerusalem	Israel	1993	1
Social impacts of tourism. Host perceptions	208	King B.	Annals of Tourism Research	1607383	20	4	650-665	1993-01-01	Victoria University Melbourne	Melbourne	Australia	1993	1
Heritage authenticity and domestic tourism in Japan	32	Ehrentraut A.	Annals of Tourism Research	1607383	20	2	262-278	1993-01-01	University of Windsor	Windsor	Canada	1993	1
Traffic impact analysis of tourism development	8	Wie B.	Annals of Tourism Research	1607383	20	3	505-518	1993-01-01	University of Hawaii at Manoa	Honolulu	United States	1993	1
Second home second view. Host community perceptions	54	Girard T.	Annals of Tourism Research	1607383	20	4	685-700	1993-01-01	University of Wisconsin Stout	Menomonie	United States	1993	1
Conceptualization of multi-destination pleasure trips	131	Lue C.	Annals of Tourism Research	1607383	20	2	289-301	1993-01-01	Texas A and M University	College Station	United States	1993	1
Air transport tax and its consequences on tourisms	21	Abeyratne R.	Annals of Tourism Research	1607383	20	3	450-460	1993-01-01	McGill University	Montreal	Canada	1993	1
Bulgarian tourism. A state of uncertainty	18	Harrison D.	Annals of Tourism Research	1607383	20	3	519-534	1993-01-01	University of Sussex	Sussex	United Kingdom	1993	1
Gender and class relations in tourism employment	29	Ireland M.	Annals of Tourism Research	1607383	20	4	666-684	1993-01-01	College of St. Mark and St. John	Plymouth	United Kingdom	1993	1
Economic significance of tourism in Queensland	37	West G.	Annals of Tourism Research	1607383	20	3	490-504	1993-01-01	University of Queensland	Brisbane	Australia	1993	1
Assessing the benefits and costs of inbound tourism	58	Dwyer L.	Annals of Tourism Research	1607383	20	4	751-768	1993-01-01	University of Western Sydney	Sydney	Australia	1993	1
Motivation and anticipation in post-industrial tourism	57	Parrinello G.	Annals of Tourism Research	1607383	20	2	233-249	1993-01-01	Universita degli Studi di Roma La Sapienza	Rome	Italy	1993	1
Tourism impact estimation	72	Johnson R.	Annals of Tourism Research	1607383	20	2	279-288	1993-01-01	Oregon State University	Corvallis	United States	1993	1
Tourism space in developing countries	108	Oppermann M.	Annals of Tourism Research	1607383	20	3	535-556	1993-01-01	Universitat Tubingen	Tubingen	Germany	1993	1
Tourism development ethics in the third world	45	Lea J.	Annals of Tourism Research	1607383	20	4	701-715	1993-01-01	The University of Sydney	Sydney	Australia	1993	1
Exacting resort developers to create non-tourism jobs	6	Mak J.	Annals of Tourism Research	1607383	20	2	250-261	1993-01-01	University of Hawaii System	Honolulu	United States	1993	1
Tourism, economic welfare and efficient pricing	31	Clarke H.	Annals of Tourism Research	1607383	20	4	613-632	1993-01-01	La Trobe University	Melbourne	Australia	1993	1
Indigenous tourism development	34	Sofield T.	Annals of Tourism Research	1607383	20	4	729-750	1993-01-01	James Cook University, Australia	Townsville	Australia	1993	1
Price formation in tourism industry branches	7	van Dijk J.	Annals of Tourism Research	1607383	20	4	716-728	1993-01-01	University of Amsterdam	Amsterdam	Netherlands	1993	1
Tourism and development policy in the Gambia	28	Dieke P.	Annals of Tourism Research	1607383	20	3	423-449	1993-01-01	University of Strathclyde	Glasgow	United Kingdom	1993	1
The Israeli souvenir. Its text and context	33	Shenhav-Keller S.	Annals of Tourism Research	1607383	20	1	182-196	1993-01-01	Hebrew University of Jerusalem	Jerusalem	Israel	1993	1
Introduction. Investigating tourist arts	39	Cohen E.	Annals of Tourism Research	1607383	20	1	8-Jan	1993-01-01	Hebrew University of Jerusalem	Jerusalem	Israel	1993	0
Domestic tourism revisited	0	Wyllie R.	Annals of Tourism Research	1607383	20	1	216-218	1993-01-01	Simon Fraser University	Burnaby	Canada	1993	0
An analysis of the tourism motivation construct	8	Robie C.	Annals of Tourism Research	1607383	20	4	773-776	1993-01-01	Towson University	Towson	United States	1993	0
Ethics in hospitality management. Edited by Stephen S. J. Hall. Educational Institute of the American Hotel and Motel Association (PO Box 1240, East Lansing MI 48826, USA) ISBN 0-86612-067-x, 1992, viii + 285 pp. (exhibits, bibliography) $27.96 (paper)	2	McLean D.	Annals of Tourism Research	1607383	20	2	384-388	1993-01-01	University of Waterloo	Waterloo	Canada	1993	0
Destination information systems	50	Sheldon P.	Annals of Tourism Research	1607383	20	4	633-649	1993-01-01	University of Hawaii System	Honolulu	United States	1993	1
Tourism and development in Latin America	3	Schlüter R.	Annals of Tourism Research	1607383	20	2	364-367	1993-01-01	Centro de Investigaciones y Estudios Turisticos	Buenos Aires	Argentina	1993	0
Choice set propositions in destination decisions	133	Crompton J.	Annals of Tourism Research	1607383	20	3	461-476	1993-01-01	Texas A and M University	College Station	United States	1993	1
Tourism marketers in local government	6	Wheeler M.	Annals of Tourism Research	1607383	20	2	354-356	1993-01-01	Waterfront Sports Management			1993	0
Tourism and foreign currency receipts	3	Buckley P.	Annals of Tourism Research	1607383	20	2	361-364	1993-01-01	University of Bradford	Bradford	United Kingdom	1993	0
International planning for tourism	7	Richard W.	Annals of Tourism Research	1607383	20	3	601-604	1993-01-01	Bloomsburg University	Bloomsburg	United States	1993	0
Demand for rural tourism: An exploratory study	19	Blaine T.	Annals of Tourism Research	1607383	20	4	770-773	1993-01-01	Texas A and M University	College Station	United States	1993	0
Return to the supply-side	9	Smith S.	Annals of Tourism Research	1607383	20	1	226-229	1993-01-01	University of Waterloo	Waterloo	Canada	1993	0
Industrial entropy in tourism systems	9	Leiper N.	Annals of Tourism Research	1607383	20	1	221-226	1993-01-01	University of New England Australia	Armidale	Australia	1993	0
Regional research and development	0	Hollinshead K.	Annals of Tourism Research	1607383	20	2	369-371	1993-01-01	Texas A and M University	College Station	United States	1993	0
On world trends in tourism and recreation	0	Ted Mieczkowski Z.	Annals of Tourism Research	1607383	20	1	218-221	1993-01-01	University of Manitoba	Winnipeg	Canada	1993	0
Tourism in cross-cultural perspective	1	Graburn N.	Annals of Tourism Research	1607383	20	2	367-368	1993-12-01	University of California System	Oakland	United States	1993	0
Ecotourism and minimum impact policy	17	Blangy S.	Annals of Tourism Research	1607383	20	2	357-360	1993-12-01	National Museum of American History		United States	1993	0
Mobilization of tourism in Costa Rica	5	Evans-Pritchard D.	Annals of Tourism Research	1607383	20	4	778-779	1993-12-01	University of Costa Rica	San Jose	Costa Rica	1993	0
Festivals and events	1	Uysal M.	Annals of Tourism Research	1607383	20	4	777-778	1993-12-01	Virginia Polytechnic Institute and State University	Blacksburg	United States	1993	0
Reducing environmental impacts of tourism	1	Var T.	Annals of Tourism Research	1607383	20	4	769-770	1993-12-01	Charles Darwin University	Darwin	Australia	1993	0
Tourism research. Choice and Demand in Tourism, ISBN 0-7201-2118-3, 1992, xiii + 226 pp. (tables, references, notes, indexes) $70.00 (cloth) and Perspectives on Tourism Policy, ISBN 0-7201-2121-3, 1992, xiv + 239 pp. (tables, references, notes, indexes) $	0	Smith S.	Annals of Tourism Research	1607383	20	4	789-791	1993-12-01	University of Waterloo	Waterloo	Canada	1993	0
Guestology, edutainment and quantitative techniques	0	Var T.	Annals of Tourism Research	1607383	20	2	375-377	1993-12-01	Texas A and M University	College Station	United States	1993	0
Over rich, over sexed and over here. Produced and directed by Michael Macintyre, narrated by Peter France. A BBC Production in association with RM Arts, UK (distributed by the Education Department, Films Inc. 5547 Ravenswood Avenue, Chicago IL 60640-119,	0	Farrell B.	Annals of Tourism Research	1607383	20	2	410-413	1993-12-01	University of California, Santa Cruz	Santa Cruz	United States	1993	0
Socio-environmental changes in leisure and tourism	0	Teye V.	Annals of Tourism Research	1607383	20	2	374-375	1993-12-01	Arizona State University	Tempe	United States	1993	0
Freedom to travel?	1	Jafari J.	Annals of Tourism Research	1607383	20	2	377-378	1993-12-01	University of Wisconsin Stout	Menomonie	United States	1993	0
Tourism partnership and strategies	0	Riley R.	Annals of Tourism Research	1607383	20	2	371-374	1993-12-01	Texas A and M University	College Station	United States	1993	0
Intercultural perspective on tourism	0	Jafari J.	Annals of Tourism Research	1607383	20	4	782-785	1993-12-01	University of Wisconsin Stout	Menomonie	United States	1993	0
Grand canyon mules ride. Produced and directed by Don Briggs (Don Briggs Films, 398 11th Street, San Francisco CA 94103, USA) 1990, 40 minutes, $29.00 (including postage and handling), 1/2 and PAL video format	0	Cunningham K.	Annals of Tourism Research	1607383	20	2	413-414	1993-12-01	Northern Arizona University	Flagstaff	United States	1993	0
Environment and tourism	1	Buhais D.	Annals of Tourism Research	1607383	20	4	779-782	1993-12-01	University of Surrey	Surrey	United Kingdom	1993	0
Disentangling ecotourism	18	Stewart W.	Annals of Tourism Research	1607383	21	4	840-842	1994-01-01	Texas A and M University	College Station	United States	1994	0
Toward a critical analysis of tourism representations	77	Mellinger W.	Annals of Tourism Research	1607383	21	4	756-779	1994-01-01	UC Berkeley	Berkeley	United States	1994	1
Race and tourism choice. A legacy of discrimination?	34	Philipp S.	Annals of Tourism Research	1607383	21	3	479-488	1994-01-01	University of West Florida	Pensacola	United States	1994	1
Measuring tourist motivation	293	Fodness D.	Annals of Tourism Research	1607383	21	3	555-581	1994-01-01	University of Texas at San Antonio	San Antonio	United States	1994	1
Measuring tourists' destination perceptions	62	Driscoll A.	Annals of Tourism Research	1607383	21	3	499-511	1994-01-01	University of Calgary	Calgary	Canada	1994	1
Interpretations of tourism as commodity	78	Watson G.	Annals of Tourism Research	1607383	21	3	643-660	1994-01-01	University of Prince Edward Island	Charlottetown	Canada	1994	1
Hotel culture and social control	45	Wood R.	Annals of Tourism Research	1607383	21	1	65-80	1994-01-01	University of Strathclyde	Glasgow	United Kingdom	1994	1
Black Paris. Touristic simulations	14	Jules-Rosette B.	Annals of Tourism Research	1607383	21	4	679-700	1994-01-01	University of California, San Diego	San Diego	United States	1994	1
Revisiting TIAS	12	Lankford S.	Annals of Tourism Research	1607383	21	4	829-831	1994-01-01	University of Hawaii at Manoa	Honolulu	United States	1994	0
Residents' concepts of tourism	11	Lea S.	Annals of Tourism Research	1607383	21	2	406-410	1994-01-01	University of Exeter	Exeter	United Kingdom	1994	0
Tourism as process	2	Jules-Rosette B.	Annals of Tourism Research	1607383	21	2	404-406	1994-01-01	University of California, San Diego	San Diego	United States	1994	0
Unique by a thousand miles. Seychelles tourism revisited	12	Wilson D.	Annals of Tourism Research	1607383	21	1	20-45	1994-01-01	Queen's University Belfast	Belfast	United Kingdom	1994	1
Alternative tourism and adaptive change	53	Deaden P.	Annals of Tourism Research	1607383	21	1	81-102	1994-01-01	University of Victoria	Victoria	Canada	1994	1
Assessing rural tourism efforts in the United States	30	Luloff A.	Annals of Tourism Research	1607383	21	1	46-64	1994-01-01	Pennsylvania State University	State College	United States	1994	1
Mega-events and urban policy	134	Roche M.	Annals of Tourism Research	1607383	21	1	19-Jan	1994-01-01	University of Sheffield	Sheffield	United Kingdom	1994	1
The cultural values of literary tourism	79	Squire S.	Annals of Tourism Research	1607383	21	1	103-120	1994-01-01	University of Alberta	Edmonton	Canada	1994	1
Developing a tourism impact attitude scale	296	Lankford S.	Annals of Tourism Research	1607383	21	1	121-139	1994-01-01	University of Hawaii System	Honolulu	United States	1994	1
Antarctic tourism	3	Smith V.	Annals of Tourism Research	1607383	21	2	221-386	1994-01-01	None	None	None	1994	1
The common pool" problem in tourism landscapes"	49	Healy R.	Annals of Tourism Research	1607383	21	3	596-611	1994-01-01	Duke University	Durham	United States	1994	1
Residents' perceptions of tourism development	149	Johnson J.	Annals of Tourism Research	1607383	21	3	629-642	1994-01-01	Montana State University	Bozeman	United States	1994	1
Foreign tourism investment. Motivation and Impact	31	Dwyer L.	Annals of Tourism Research	1607383	21	3	512-537	1994-01-01	University of Western Sydney	Sydney	Australia	1994	1
Forecasting international tourist flows	44	Witt C.	Annals of Tourism Research	1607383	21	3	612-628	1994-01-01	University of Bradford	Bradford	United Kingdom	1994	1
Resort development impact on labor and land markets	10	Hammes D.	Annals of Tourism Research	1607383	21	4	729-744	1994-01-01	University of Hawaii at Hilo	Hilo	United States	1994	1
Enclave tourism development for whom the benefits roll?	102	Freitag T.	Annals of Tourism Research	1607383	21	3	538-554	1994-01-01	Guilford College	Greensboro	United States	1994	1
Tourism and colonialism. The experience of the Bahamas	59	Palmer C.	Annals of Tourism Research	1607383	21	4	792-811	1994-01-01	University of Brighton	Brighton	United Kingdom	1994	1
A simulation model of the Dutch tourism market	3	Velthuijsen J.	Annals of Tourism Research	1607383	21	4	812-827	1994-01-01	University of Amsterdam	Amsterdam	Netherlands	1994	1
The commodification of mountaineering	43	Johnston B.	Annals of Tourism Research	1607383	21	3	459-478	1994-01-01	Center for Political Ecology	Santa Cruz	United States	1994	1
Tourism education for the 90s	8	Koh Y.	Annals of Tourism Research	1607383	21	4	853-855	1994-01-01	Texas A and M University	College Station	United States	1994	0
Public response to an endangered environmental resource	1	Inceoglu N.	Annals of Tourism Research	1607383	21	2	392-395	1994-01-01	Yildiz Teknik Universitesi	Istanbul	Turkey	1994	0
Green tourism: A case study	8	Gülez S.	Annals of Tourism Research	1607383	21	2	413-415	1994-01-01	Karadeniz Teknik Universitesi	Trabzon	Turkey	1994	0
The unconscious realm of tourism	9	Hollinshead K.	Annals of Tourism Research	1607383	21	2	387-391	1994-01-01	Leeds Beckett University	Leeds	United Kingdom	1994	0
A longitudinal study of a semester at sea voyage	6	Dukes R.	Annals of Tourism Research	1607383	21	3	489-498	1994-01-01	University of Colorado at Colorado Springs	Colorado Springs	United States	1994	1
The tourism product	180	Smith S.	Annals of Tourism Research	1607383	21	3	582-595	1994-01-01	University of Waterloo	Waterloo	Canada	1994	1
Managing nature tourism in the Sub-Antarctic	13	Hall M.	Annals of Tourism Research	1607383	21	2	355-374	1994-01-01	University of Canberra	Canberra	Australia	1994	1
Experimental destination choice analysis	62	Morley C.	Annals of Tourism Research	1607383	21	4	780-791	1994-01-01	RMIT University	Melbourne	Australia	1994	1
Lodging preferences of the senior tourism market	49	Lieux E.	Annals of Tourism Research	1607383	21	4	712-728	1994-01-01	University of Delaware	Newark	United States	1994	1
Estimating total statewide travel	2	Harris C.	Annals of Tourism Research	1607383	21	4	701-711	1994-01-01	University of Idaho	Moscow	United States	1994	1
An ecotourism case study in Sub-Antarctic Islands	14	Sanson L.	Annals of Tourism Research	1607383	21	2	344-354	1994-01-01	Te Papa Atawhai	Wellington	New Zealand	1994	1
Demand relations in the Central Florida theme park industry	9	Braun B.	Annals of Tourism Research	1607383	21	1	150-153	1994-01-01	University of Central Florida	Orlando	United States	1994	0
Testing the push and pull factors	160	Uysal M.	Annals of Tourism Research	1607383	21	4	844-846	1994-01-01	Virginia Polytechnic Institute and State University	Blacksburg	United States	1994	0
Managing Antarctic tourism. A front-burner issue	17	Beck P.	Annals of Tourism Research	1607383	21	2	375-386	1994-01-01	Kingston University	Surrey	United Kingdom	1994	1
A model of lodging repeat choice intentions	17	Richard M.	Annals of Tourism Research	1607383	21	4	745-755	1994-01-01	Mississippi State University	Starkville	United States	1994	1
Relevance of nationality in tourism research	2	Oppermann M.	Annals of Tourism Research	1607383	21	1	165-168	1994-01-01	Universitat Tubingen	Tubingen	Germany	1994	0
A monitoring research plan for tourism in Antarctica	9	Acero J.	Annals of Tourism Research	1607383	21	2	295-302	1994-01-01	Instituto Antartico Argentino	Buenos Aires	Argentina	1994	1
Tourism on New Zealand's Sub-Antarctic Islands	19	Cessford G.	Annals of Tourism Research	1607383	21	2	318-332	1994-01-01	Te Papa Atawhai	Wellington	New Zealand	1994	1
Environmental guidelines for tourism in Antarctica	14	Splettstoesser J.	Annals of Tourism Research	1607383	21	2	231-244	1994-01-01	IAATO			1994	1
Marketing the forest	1	Sogar D.	Annals of Tourism Research	1607383	21	2	399-401	1994-01-01	Edith Cowan University, Joondalup	Perth	Australia	1994	0
Path analysis technique	5	Keane M.	Annals of Tourism Research	1607383	21	1	160-165	1994-01-01	National University of Ireland Galway	Galway	Ireland	1994	0
Group tours in Hawaii	6	Agrusa J.	Annals of Tourism Research	1607383	21	1	146-147	1994-01-01	Texas A and M University	College Station	United States	1994	0
Antarctic historic sites. The tourism implications	3	Hughes J.	Annals of Tourism Research	1607383	21	2	281-294	1994-01-01	University of Tasmania	Hobart	Australia	1994	1
Perception of tourists by service personnel	3	Harlak H.	Annals of Tourism Research	1607383	21	1	147-149	1994-01-01	Adnan Menderes Universitesi	Aydin	Turkey	1994	0
Historical development of Antarctic tourism	44	Headland R.	Annals of Tourism Research	1607383	21	2	269-280	1994-01-01	Scott Polar Research Institute	Cambridge	United Kingdom	1994	1
Length of stay and spatial distribution	15	Oppermann M.	Annals of Tourism Research	1607383	21	4	834-836	1994-01-01	Universitat Tubingen	Tubingen	Germany	1994	0
A sustainable Antarctic. Science and tourism	10	Smith V.	Annals of Tourism Research	1607383	21	2	221-230	1994-01-01	California State University Chico	Chico	United States	1994	0
Tourism and the Antarctic economy	6	White K.	Annals of Tourism Research	1607383	21	2	245-268	1994-01-01	The University of British Columbia	Vancouver	Canada	1994	1
Henryk Arctowski station. Mixing science and tourism	6	Donachie S.	Annals of Tourism Research	1607383	21	2	333-343	1994-01-01	Polish Academy of Sciences	Warszawa	Poland	1994	1
A framework for ecotourism	104	Buckley R.	Annals of Tourism Research	1607383	21	3	661-665	1994-01-01	Griffith University	Brisbane	Australia	1994	0
Developing European community tourism statistics	1	Hannigan K.	Annals of Tourism Research	1607383	21	2	415-417	1994-01-01	Ulster University	Coleraine	United Kingdom	1994	0
Green tourism development in Scotland	1	Kearney A.	Annals of Tourism Research	1607383	21	1	153-155	1994-01-01		Fannie Bay, North Territ. 0820		1994	0
The future of commercial tourism in Antarctica	3	Bauer T.	Annals of Tourism Research	1607383	21	2	410-413	1994-01-01	Victoria University Melbourne	Melbourne	Australia	1994	0
Tourism at Faraday Station. An Antarctic case study	3	Enzenbacher D.	Annals of Tourism Research	1607383	21	2	303-317	1994-01-01	University of Cambridge	Cambridge	United Kingdom	1994	1
Evaluation of sightseeing areas in China	2	Chu Y.	Annals of Tourism Research	1607383	21	4	837-839	1994-01-01	Nankai University	Tianjin	China	1994	0
Tourism marketing information system	1	Wöber K.	Annals of Tourism Research	1607383	21	2	396-399	1994-01-01	Universitat Wien	Vienna	Austria	1994	0
Affirmation of a book review	0	Smith S.	Annals of Tourism Research	1607383	21	1	140-142	1994-01-01	University of Waterloo	Waterloo	Canada	1994	0
Use of spreadsheet in forecasting	0	Sussmann S.	Annals of Tourism Research	1607383	21	1	156-157	1994-01-01	University of Surrey	Surrey	United Kingdom	1994	0
Empty meeting grounds. By Dean MacCannell. Routledge (29 West 35th Street, New York, NY 10001, USA) ISBN 0-415-05692-6, xii + 346 pages (references, index) $49.95 (cloth); ISBN 0-415-05693-4 $15.95 (paper)	1	Graburn N.	Annals of Tourism Research	1607383	21	2	433-437	1994-01-01	UC Berkeley	Berkeley	United States	1994	0
Delimiting of a cognitive region	0	Zuefle D.	Annals of Tourism Research	1607383	21	4	842-844	1994-01-01	Texas A and M University	College Station	United States	1994	0
The German tourism working group	0	Bendix R.	Annals of Tourism Research	1607383	21	1	190-191	1994-01-01	University of Pennsylvania	Philadelphia	United States	1994	0
Tourism and the environment	0	Hollinshead K.	Annals of Tourism Research	1607383	21	2	428-431	1994-01-01	Leeds Beckett University	Leeds	United Kingdom	1994	0
Park entry charges	1	Cawley M.	Annals of Tourism Research	1607383	21	1	158-160	1994-01-01	National University of Ireland Galway	Galway	Ireland	1994	0
An expert system for national tourist offices	0	Rita P.	Annals of Tourism Research	1607383	21	1	143-145	1994-01-01	Universidade de Lisboa	Lisbon	Portugal	1994	0
Souvenirs of tourism scholarship	2	Smith S.	Annals of Tourism Research	1607383	21	4	855-857	1994-01-01	University of Waterloo	Waterloo	Canada	1994	0
Waves of change	0	Var T.	Annals of Tourism Research	1607383	21	3	666-667	1994-01-01	Texas A and M University	College Station	United States	1994	0
Demand for city tourism in Europe	3	van der Borg J.	Annals of Tourism Research	1607383	21	4	832-833	1994-12-01	Jan van der Borg: CISET-University of Venice		Italy	1994	0
Heritage interpretation	1	Hollinshead K.	Annals of Tourism Research	1607383	21	1	183-185	1994-12-01	Leeds Beckett University	Leeds	United Kingdom	1994	0
Is TIAS a valid tourism impact measurement tool?	5	Preglau M.	Annals of Tourism Research	1607383	21	4	828-829	1994-12-01	University of Innsbruck	Innsbruck	Austria	1994	0
Tourism industry in Vietnam	3	Var T.	Annals of Tourism Research	1607383	21	2	420-422	1994-12-01	Charles Darwin University	Darwin	Australia	1994	0
Sustainable tourism	3	Jafari J.	Annals of Tourism Research	1607383	21	3	667-669	1994-12-01	University of Wisconsin Stout	Menomonie	United States	1994	0
Barter tourism along the China-Russia border	10	Zhao X.	Annals of Tourism Research	1607383	21	2	401-403	1994-12-01	China International Travel Services		China	1994	0
Food protection and tourism	1	Spivack S.	Annals of Tourism Research	1607383	21	1	185-187	1994-12-01	George Washington University	Washington	United States	1994	0
Innocents abroad. Produced and narrated by Vikram Jayanti, directed and filmed by Les Blank, edited and sound recorded by Chris Simon. A Dox Deluxe presentation, produced in association with Flower Films (10341 San Pablo Avenue, El Cerrito CA 94530, USA)	1	Bruner E.	Annals of Tourism Research	1607383	21	4	889-891	1994-12-01	University of Illinois		United States	1994	0
Globe '92	0	Wight P.	Annals of Tourism Research	1607383	21	1	168-170	1994-12-01	Alberta Economic Development and Tourism	Edmonton	Canada	1994	0
Foreign investment and technical cooperation needs in the Pacific region	0	Fagence M.	Annals of Tourism Research	1607383	21	4	858-860	1994-12-01	University of Queensland	Brisbane	Australia	1994	0
Information technology for tourism marketing	1	Sheldon P.	Annals of Tourism Research	1607383	21	4	860-862	1994-12-01	University of Hawaii at Manoa	Honolulu	United States	1994	0
Hospitality and tourism education	0	Anastasopoulos P.	Annals of Tourism Research	1607383	21	1	181-182	1994-12-01	Fairleigh Dickinson University	Teaneck	United States	1994	0
Building a research base in tourism	0	Var T.	Annals of Tourism Research	1607383	21	2	418-420	1994-12-01	Northern Territory Yniversity			1994	0
Tourism and regional culture	0	Bendix R.	Annals of Tourism Research	1607383	21	1	173-175	1994-12-01	University of Pennsylvania	Philadelphia	United States	1994	0
Institute for tourism and leisure studies, Austria	0	Durlacher D.	Annals of Tourism Research	1607383	21	1	187-189	1994-12-01	Wirtschaftsuniversitat Wien	Vienna	Austria	1994	0
The international society for environmental protection	0	Pillman W.	Annals of Tourism Research	1607383	21	1	189-190	1994-12-01	ISEP International Society for Environmental Protection	Vienna	Austria	1994	0
Island tourism destinations	0	Spivack S.	Annals of Tourism Research	1607383	21	1	175-178	1994-12-01	George Washington University	Washington	United States	1994	0
Human resources for tourism	1	Jafari J.	Annals of Tourism Research	1607383	21	4	847-848	1994-12-01	University of Wisconsin Stout	Menomonie	United States	1994	0
Tourism in islands, cities, and small states	0	Selwyn T.	Annals of Tourism Research	1607383	21	4	850-851	1994-12-01	University of Roehampton	London	United Kingdom	1994	0
Reflections on the 1993 TTRA conference	0	Spotts D.	Annals of Tourism Research	1607383	21	4	848-850	1994-12-01	Michigan State University	East Lansing	United States	1994	0
Tourism degree studies in the United Kingdom	0	Hollinshead K.	Annals of Tourism Research	1607383	21	2	431-432	1994-12-01	Leeds Beckett University	Leeds	United Kingdom	1994	0
Geographic perspectives on recreational resources	0	Johnston M.	Annals of Tourism Research	1607383	21	1	170-173	1994-12-01	Lakehead University	Thunder Bay	Canada	1994	0
NSF and Antarctic tour operators meetings	1	Enzenbacher D.	Annals of Tourism Research	1607383	21	2	424-427	1994-12-01	University of Cambridge	Cambridge	United Kingdom	1994	0
Tourism research in the 90s	1	Gartner W.	Annals of Tourism Research	1607383	21	2	422-424	1994-12-01	University of Minnesota System		United States	1994	0
Tourism destination databases	6	Sheldon P.	Annals of Tourism Research	1607383	21	1	179-181	1994-12-01	University of Hawaii at Manoa	Honolulu	United States	1994	0
Tourism investments and financing	1	Bar-On R.	Annals of Tourism Research	1607383	21	4	851-852	1994-12-01		Jerusalem		1994	0
Tourism and the environment	0	Reynolds P.	Annals of Tourism Research	1607383	21	1	178-179	1994-12-01	Charles Darwin University	Darwin	Australia	1994	0
European institute for comparative urban research	0	van der Borg J.	Annals of Tourism Research	1607383	21	4	863-864	1994-12-01	CISET-University of Venice		Italy	1994	0
For love and money. Romance tourism in jamaica	181	Pruitt D.	Annals of Tourism Research	1607383	22	2	422-440	1995-01-01	UC Berkeley	Berkeley	United States	1995	1
Developing an evolutionary tourism partnership model	121	Selin S.	Annals of Tourism Research	1607383	22	4	844-856	1995-01-01	None	None	None	1995	1
Does nationality affect tourist behavior?	224	Pizam A.	Annals of Tourism Research	1607383	22	4	901-917	1995-01-01	University of Central Florida	Orlando	United States	1995	1
Gringas and otavaleños. Changing tourist relations	69	Meisch L.	Annals of Tourism Research	1607383	22	2	441-462	1995-01-01	Stanford University	Palo Alto	United States	1995	1
Farm tourism, gender and the environment in Spain	69	Garcia-Ramon M.	Annals of Tourism Research	1607383	22	2	267-282	1995-01-01	Universitat Autònoma de Barcelona	Barcelona	Spain	1995	1
Tourists and retailers' perceptions of services	42	Vogt C.	Annals of Tourism Research	1607383	22	4	763-780	1995-01-01	None	None	None	1995	1
Souvenir-purchase behavior of women tourists	80	Anderson L.	Annals of Tourism Research	1607383	22	2	328-348	1995-01-01	Utah State University	Logan	United States	1995	1
A political economy of Asian sex tourism	61	Leheny D.	Annals of Tourism Research	1607383	22	2	367-384	1995-01-01	Cornell University	Ithaca	United States	1995	1
Authenticity in tourism	158	Hughes G.	Annals of Tourism Research	1607383	22	4	781-803	1995-01-01	University of Edinburgh	Edinburgh	United Kingdom	1995	1
Young budget travelers: Backpackers in Australia	190	Loker-Murphy L.	Annals of Tourism Research	1607383	22	4	819-843	1995-01-01	None	None	None	1995	1
Tourism destination marketing alliances	125	Palmer A.	Annals of Tourism Research	1607383	22	3	616-629	1995-01-01	None	None	None	1995	1
Just tourism. An ethical framework	68	Hultsman J.	Annals of Tourism Research	1607383	22	3	553-567	1995-01-01	None	None	None	1995	1
Questions about fieldwork methodology	6	Michaud J.	Annals of Tourism Research	1607383	22	3	681-684	1995-01-01	Universite Laval	Quebec	Canada	1995	0
Gender and tourism in an Indonesian village	49	Wilkinson P.	Annals of Tourism Research	1607383	22	2	283-299	1995-01-01	None	None	None	1995	1
Marketing paradise, making nation	59	Cohen C.	Annals of Tourism Research	1607383	22	2	404-421	1995-01-01	None	None	None	1995	1
Postmodern tourism. The Santa Claus Industry	90	Pretes M.	Annals of Tourism Research	1607383	22	1	15-Jan	1995-01-01	University of Calgary	Calgary	Canada	1995	1
Tourism and gambling content analysis	25	Nickerson N.	Annals of Tourism Research	1607383	22	1	53-66	1995-01-01	Black Hills State University	Spearfish	United States	1995	1
Gender and alcohol use in a Greek tourist town	19	Moore R.	Annals of Tourism Research	1607383	22	2	300-313	1995-01-01	Prevention Research Center, Berkeley	Berkeley	United States	1995	1
Cross-boder shopping. A North American perspective	120	Timothy D.	Annals of Tourism Research	1607383	22	1	16-34	1995-01-01	University of Waterloo	Waterloo	Canada	1995	1
Perceived impacts of tourism by residents	26	Bastias-Perez P.	Annals of Tourism Research	1607383	22	1	208-210	1995-01-01	Texas A and M University	College Station	United States	1995	0
Does tourism destroy agriculture?	13	Linda C.	Annals of Tourism Research	1607383	22	1	210-213	1995-01-01	University of Hawaii at Manoa	Honolulu	United States	1995	0
The female gender in Greek agrotourism	15	Iakovidou O.	Annals of Tourism Research	1607383	22	2	481-484	1995-01-01	Aristotle University of Thessaloniki	Thessaloniki	Greece	1995	0
Indonesia's National Tourism Development Plan	9	Sofield T.	Annals of Tourism Research	1607383	22	3	690-694	1995-01-01	James Cook University, Australia	Townsville	Australia	1995	0
Prestige-worthy tourism behavior	42	Riley R.	Annals of Tourism Research	1607383	22	3	630-649	1995-01-01	Illinois State University	Chicago	United States	1995	1
Independence for western women through tourism	14	Butler K.	Annals of Tourism Research	1607383	22	2	487-489	1995-01-01	UC Berkeley	Berkeley	United States	1995	0
Modernist anthropology and tourism of the authentic	72	Harkin M.	Annals of Tourism Research	1607383	22	3	650-670	1995-01-01	University of Wyoming	Laramie	United States	1995	1
Entrepreneurial training in developing countries	74	Echtner C.	Annals of Tourism Research	1607383	22	1	119-134	1995-01-01	University of Calgary	Calgary	Canada	1995	1
Tourism and development in Tunisia	41	Poirier R.	Annals of Tourism Research	1607383	22	1	157-171	1995-01-01	None	None	None	1995	1
Ethnic tourism and nationalism in wales	40	Pitchford S.	Annals of Tourism Research	1607383	22	1	35-52	1995-01-01	None	None	None	1995	1
Tourism in Kenya and the marginalization of Swahili	13	Eastman C.	Annals of Tourism Research	1607383	22	1	172-185	1995-01-01	University of Hawaii at Manoa	Honolulu	United States	1995	1
Residents' perceptions and the role of government	140	Madrigal R.	Annals of Tourism Research	1607383	22	1	86-102	1995-01-01	Ohio State University	Columbus	United States	1995	1
Development of tourism in swaziland	30	Harrison D.	Annals of Tourism Research	1607383	22	1	135-156	1995-01-01	David Harrison lectures in sociology at the University	Brighton	United Kingdom	1995	1
Behavioral conceptualization of tourism and leisure	30	Moore K.	Annals of Tourism Research	1607383	22	1	67-85	1995-01-01	University of Canterbury	Christchurch	New Zealand	1995	1
The value of forests for tourism in Sweden	47	Bostedt G.	Annals of Tourism Research	1607383	22	3	671-680	1995-01-01	Sveriges lantbruksuniversitet	Uppsala	Sweden	1995	1
Peripheral tourism. Development and management	43	Hohl A.	Annals of Tourism Research	1607383	22	3	517-534	1995-01-01	Andreas Hohl			1995	1
Jamaican children's representations of tourism	18	Gamradt J.	Annals of Tourism Research	1607383	22	4	735-762	1995-01-01	None	None	None	1995	1
Forecasting tourist arrivals in Barbados	45	Dharmaratne G.	Annals of Tourism Research	1607383	22	4	804-818	1995-01-01	The University of the West Indies at Cave Hill	Bridgetown	Barbados	1995	1
Importance of tourism for the economy of Bermuda	79	Archer B.	Annals of Tourism Research	1607383	22	4	918-930	1995-01-01	University of Surrey	Surrey	United Kingdom	1995	1
Marketing mayas. Ethnic tourism promotion in Mexico	50	van den Berghe P.	Annals of Tourism Research	1607383	22	3	568-588	1995-01-01	None	None	None	1995	1
Travel life cycle	110	Oppermann M.	Annals of Tourism Research	1607383	22	3	535-552	1995-01-01	University of Nevada, Las Vegas	Las Vegas	United States	1995	1
Tourism and heritage conservation in Singapore	50	Teo P.	Annals of Tourism Research	1607383	22	3	589-615	1995-01-01	National University of Singapore	Singapore City	Singapore	1995	1
The UK market for tourism in China	17	Jeffrey D.	Annals of Tourism Research	1607383	22	4	857-876	1995-01-01	University of Bradford	Bradford	United Kingdom	1995	1
Tourism and agricultural development in thailand	27	Forsyth T.	Annals of Tourism Research	1607383	22	4	877-900	1995-01-01	University of London	London	United Kingdom	1995	1
Gender in tourism	155	Swain M.	Annals of Tourism Research	1607383	22	2	247-266	1995-01-01	None	None	None	1995	0
Sexual and national boundaries in tourism	26	Scott J.	Annals of Tourism Research	1607383	22	2	385-403	1995-01-01	University of Kent	Canterbury	United Kingdom	1995	1
Japanese craft tourism. Liberating the crane wife	27	Creighton M.	Annals of Tourism Research	1607383	22	2	463-478	1995-01-01	The University of British Columbia	Vancouver	Canada	1995	1
Crafting selves. The lives of two mayan women	30	Cone C.	Annals of Tourism Research	1607383	22	2	314-327	1995-01-01				1995	1
Gender and community tourism dependence level	25	Harvey M.	Annals of Tourism Research	1607383	22	2	349-366	1995-01-01	University of Idaho	Moscow	United States	1995	1
An empirical analysis of oligopolistic hotel pricing	25	Baum T.	Annals of Tourism Research	1607383	22	3	501-516	1995-01-01	None	None	None	1995	1
Tourism planning and development in Asia	1	Sofield T.	Annals of Tourism Research	1607383	22	1	215-217	1995-01-01	James Cook University, Australia	Townsville	Australia	1995	0
Riverboat gambling in Illinois	1	Haley A.	Annals of Tourism Research	1607383	22	3	694-696	1995-01-01	Arizona State University	Tempe	United States	1995	0
US demand for Vietnam tourism	2	Blaine T.	Annals of Tourism Research	1607383	22	4	934-936	1995-01-01	Ohio State University	Columbus	United States	1995	0
A meta-analysis of tourism demand	153	Crouch G.	Annals of Tourism Research	1607383	22	1	103-118	1995-01-01	University of Calgary	Calgary	Canada	1995	1
Collaboration theory and community tourism planning	525	Jamal T.	Annals of Tourism Research	1607383	22	1	186-204	1995-01-01	None	None	None	1995	1
Business travel counseling	0	Sussmann S.	Annals of Tourism Research	1607383	22	3	688-690	1995-01-01	University of Surrey	Surrey	United Kingdom	1995	0
Female professionals in the Japanese tourism industry	0	Nozawa H.	Annals of Tourism Research	1607383	22	2	484-487	1995-01-01	International Tourism Network-Japan	Arlington	United States	1995	0
Nearest-neighbor techniques in tourism research	0	Clay H.	Annals of Tourism Research	1607383	22	4	931-933	1995-01-01	James Cook University, Australia	Townsville	Australia	1995	0
Democratizing the tourist dollar in Costa Rica	0	Shumaker N.	Annals of Tourism Research	1607383	22	2	479-481	1995-01-01	Georgia Southern University	Statesboro	United States	1995	0
Further comments on fieldwork in Thailand	0	Dearden P.	Annals of Tourism Research	1607383	22	3	684-687	1995-01-01	University of Victoria	Victoria	Canada	1995	0
Foreign Price Perception	0	Willetts K.	Annals of Tourism Research	1607383	22	1	205-207	1995-01-01	University of Canterbury	Christchurch	New Zealand	1995	0
Gender on Ice: American Ideology of Polar Expeditions. Lisa Bloom. University of Minnesota Press (2037 University Avenue SE, Minneapolis MN 55455, USA) ISBN 0-8166-2093-8, 1993, xii + 163 pages (photos, notes, references, index) $14.95 (paper)	0	Donlon J.	Annals of Tourism Research	1607383	22	1	221-223	1995-01-01	University of Illinois		United States	1995	0
International Institute for Peace Through Tourism	4	Hill B.	Annals of Tourism Research	1607383	22	3	709	1995-12-01	University of Nebraska at Kearney	Kearney	United States	1995	0
Quality management in urban tourism	3	Wall G.	Annals of Tourism Research	1607383	22	4	939-940	1995-12-01	University of Waterloo	Waterloo	Canada	1995	0
Eurotourism: Research and perspectives	0	Buhalis D.	Annals of Tourism Research	1607383	22	3	697-699	1995-12-01	University of Surrey	Surrey	United Kingdom	1995	0
Building a sustainable World Through Tourism	0	Gibbons D.	Annals of Tourism Research	1607383	22	3	701-702	1995-12-01	George Washington University	Washington	United States	1995	0
Preserving nature and cultural heritage	2	Wall G.	Annals of Tourism Research	1607383	22	3	704-706	1995-12-01	University of Waterloo	Waterloo	Canada	1995	0
Education through experience	0	Var T.	Annals of Tourism Research	1607383	22	4	936-937	1995-12-01	Texas A and M University	College Station	United States	1995	0
Tourism training needs in the Asia Pacific region	0	Craig-Smith S.	Annals of Tourism Research	1607383	22	3	703-704	1995-12-01	University of Queensland	Brisbane	Australia	1995	0
Urban tourism and city trips	1	Jansen-Verbeke M.	Annals of Tourism Research	1607383	22	3	699-700	1995-12-01	Rotterdam School of Management	Rotterdam	Netherlands	1995	0
Tourism Sport International Council	3	Kurtzman J.	Annals of Tourism Research	1607383	22	3	707-708	1995-12-01	Joseph Kurtzman: Tourism Sport International Council	Ottawa	Canada	1995	0
World business congress	0	Din K.	Annals of Tourism Research	1607383	22	3	696-697	1995-12-01	Universiti Kebangsaan Malaysia	Bangi	Malaysia	1995	0
Trekking on Tradition. Produced and directed by Jennifer Rhodes at the Center for Visual Anthropology, University of Southern California, Los Angeles (distributed by University of Berkeley Extension Media Center, 2000 Center Street, Berkeley CA 94704, USA	0	Goldstein M.	Annals of Tourism Research	1607383	22	1	243	1995-12-01	Case Western Reserve University	Cleveland	United States	1995	0
Fragile environments: people and tourism	0	Bramwell B.	Annals of Tourism Research	1607383	22	4	937-939	1995-12-01	Sheffield Hallam University	Sheffield	United Kingdom	1995	0
Responsible Tourism around the World. Produced by Peter C. Bullis, Educational Communications (PO Box 351419, Los Angeles CA 90035, USA) 1992, 29 minutes, 1/2 video, $30. PAL format on request	0	Mowforth M.	Annals of Tourism Research	1607383	22	1	241-242	1995-12-01	University of Plymouth	Plymouth	United Kingdom	1995	0
Building for tomorrow	0	Agrusa J.	Annals of Tourism Research	1607383	22	1	213-215	1995-12-01	Texas A and M University	College Station	United States	1995	0
Nature-based tourism: Interviews with providers. Produced by Jeffrey Alien, directed by Tom Neal. Strom Thurmond Institute (Clemson University, Clemson SC 29634, USA) 1993, 20 minutes, $16.50 (video)	0	Holland R.	Annals of Tourism Research	1607383	22	4	947-948	1995-12-01	YMCA of San Francisco	San Francisco	United States	1995	0
A tourist space-time budget in the Shetland Islands	71	Fennell D.	Annals of Tourism Research	1607383	23	4	811-829	1996-01-01	University of Regina	Regina	Canada	1996	1
Heritage and tourism	1	Wall G.	Annals of Tourism Research	1607383	23	2	249-478	1996-01-01	None	None	None	1996	1
Cultural Tourism as Serious Leisure	81	Stebbins R.	Annals of Tourism Research	1607383	23	4	948-950	1996-12-01	University of Calgary	Calgary	Canada	1996	0
Competing hospitalities in Japanese rural tourism	16	Knight J.	Annals of Tourism Research	1607383	23	1	165-180	1996-12-01	University of Kent	Canterbury	United Kingdom	1996	1
Production and consumption of European cultural tourism	151	Richards G.	Annals of Tourism Research	1607383	23	2	261-283	1996-12-01	Tilburg University	Tilburg	Netherlands	1996	1
Tourism in European heritage cities	68	Van Der Borg J.	Annals of Tourism Research	1607383	23	2	306-321	1996-12-01	Universita Ca' Foscari Venezia	Venice	Italy	1996	1
Scanning museum visitors: Urban Tourism Marketing	88	Jansen-Verbeke M.	Annals of Tourism Research	1607383	23	2	364-375	1996-12-01	Erasmus University Rotterdam	Rotterdam	Netherlands	1996	1
Tourist Accidents: An Exploratory Analysis	61	Page S.	Annals of Tourism Research	1607383	23	3	666-690	1996-12-01	Massey University	Palmerston North	New Zealand	1996	1
Mines and quarries: Industrial Heritage Tourism	83	Edwards J.	Annals of Tourism Research	1607383	23	2	341-363	1996-12-01	Swansea University	Swansea	United Kingdom	1996	1
Differnces between Tourism and Recreation in Parks	30	McKercher B.	Annals of Tourism Research	1607383	23	3	563-575	1996-12-01	Charles Sturt University	Bathurst	Australia	1996	1
Tourism marketing images of industrial cities	150	Bramwell B.	Annals of Tourism Research	1607383	23	1	201-221	1996-12-01	Sheffield Hallam University	Sheffield	United Kingdom	1996	1
Sustainable Tourism: Technical Issues and Information Needs	19	Buckley R.	Annals of Tourism Research	1607383	23	4	925-928	1996-12-01	None	None	None	1996	0
Resident attitudes toward legal gambling	35	Kang Y.	Annals of Tourism Research	1607383	23	1	71-85	1996-12-01	University of Colorado at Boulder	Boulder	United States	1996	1
Mindful visitors: Heritage and Tourism	228	Moscardo G.	Annals of Tourism Research	1607383	23	2	376-397	1996-12-01	James Cook University, Australia	Townsville	Australia	1996	1
Economic Impact Analysis	30	Archer B.	Annals of Tourism Research	1607383	23	3	704-707	1996-12-01	University of Surrey	Surrey	United Kingdom	1996	0
Historic houses and special events	28	Janiskee R.	Annals of Tourism Research	1607383	23	2	398-414	1996-12-01	University of South Carolina	Columbia	United States	1996	1
Magic kingdom or a quixotic quest for authenticity?	107	Crang M.	Annals of Tourism Research	1607383	23	2	415-431	1996-12-01	University of Durham	Durham	United Kingdom	1996	1
Contents of Tour Packages: A Cross-Cultural Comparison	46	Enoch Y.	Annals of Tourism Research	1607383	23	3	599-616	1996-12-01	Open University of Israel	Tel Aviv-Yafo	Israel	1996	1
Tourism growth in Singapore: An optimal target	8	Khan H.	Annals of Tourism Research	1607383	23	1	222-224	1996-12-01	National University of Singapore	Singapore City	Singapore	1996	0
Involvement and Opinion Leadership in Tourism	55	Jamrozy U.	Annals of Tourism Research	1607383	23	4	908-924	1996-12-01	Clemson University	Clemson	United States	1996	1
Gay Tourism in the United States	38	Holcomb B.	Annals of Tourism Research	1607383	23	3	711-713	1996-12-01	Rutgers, The State University of New Jersey	New Brunswick	United States	1996	0
Tourism Education in Kenya	2	Sindiga I.	Annals of Tourism Research	1607383	23	3	698-701	1996-12-01	Moi University	Eldoret	Kenya	1996	0
Habits of thought and cultural tourism	16	Walle A.	Annals of Tourism Research	1607383	23	4	874-890	1996-12-01	University of Nebraska	Lincolnshire	United States	1996	1
Tourism experiences within an attributional framework	52	Jackson M.	Annals of Tourism Research	1607383	23	4	798-810	1996-12-01	RMIT University	Melbourne	Australia	1996	1
Redefining Cultural Tourism	22	Hughes H.	Annals of Tourism Research	1607383	23	3	707-709	1996-12-01	Manchester Metropolitan University	Manchester	United Kingdom	1996	0
Analysis of tourism trends in Spain	52	González P.	Annals of Tourism Research	1607383	23	4	739-754	1996-12-01	Universidad del Pais Vasco - Euskal Herriko Unibertsitatea, Campus Bizkaia	Bilbao	Spain	1996	1
An evaluation of ecotourism in Amazonas, Brazil	120	Wallace G.	Annals of Tourism Research	1607383	23	4	843-873	1996-12-01	Colorado State University	Fort Collins	United States	1996	1
Residents' attitudes towards an instant resort enclave	90	Hernandez S.	Annals of Tourism Research	1607383	23	4	755-779	1996-12-01	Rider University	Lawrenceville	United States	1996	1
Tourism in Transition in Post-Soviet Estonia	20	Jaakson R.	Annals of Tourism Research	1607383	23	3	617-634	1996-12-01	University of Toronto	Toronto	Canada	1996	1
Perceived Impacts of Tourism: The Case of Samos	216	Haralambopoulos N.	Annals of Tourism Research	1607383	23	3	503-526	1996-12-01		16674 Glyfada		1996	1
Linkages Between Tourism and Food Production	143	Telfer D.	Annals of Tourism Research	1607383	23	3	635-653	1996-12-01	University of Waterloo	Waterloo	Canada	1996	1
Ecotourism Questioned: Case studies from Belize	120	Lindberg K.	Annals of Tourism Research	1607383	23	3	543-562	1996-12-01	Charles Sturt University	Bathurst	Australia	1996	1
Determinants of Inbound Tourist Expenditures	84	Lee C.	Annals of Tourism Research	1607383	23	3	527-542	1996-12-01	None	None	None	1996	1
The Legacy of Kevin Lynch: Research implications	14	Pearce P.	Annals of Tourism Research	1607383	23	3	576-598	1996-12-01	James Cook University, Australia	Townsville	Australia	1996	1
Using a neural network to forecast visitor behavior	43	Pattie D.	Annals of Tourism Research	1607383	23	1	151-164	1996-12-01	ITTO	Yokohama	Japan	1996	1
Urban heritage tourism: The Gobal-Local Nexus	110	Chang T.	Annals of Tourism Research	1607383	23	2	284-305	1996-12-01	None	None	None	1996	1
National heritage and global tourism in Thailand	69	Peleggi M.	Annals of Tourism Research	1607383	23	2	432-448	1996-12-01	Australian National University	Canberra	Australia	1996	1
Perspectives on tourism in selected Balinese villages	50	Wall G.	Annals of Tourism Research	1607383	23	1	123-137	1996-12-01	University of Waterloo	Waterloo	Canada	1996	1
The economic impact of tourism in the Seychelles	122	Archer B.	Annals of Tourism Research	1607383	23	1	32-47	1996-12-01	University of Surrey	Surrey	United Kingdom	1996	1
Domestic tourism in Kenya	43	Sindiga I.	Annals of Tourism Research	1607383	23	1	19-31	1996-12-01	Moi University	Eldoret	Kenya	1996	1
Heritage and postmodern tourism	167	Nuryanti W.	Annals of Tourism Research	1607383	23	2	249-260	1996-12-01	Gadjah Mada University	Yogyakarta	Indonesia	1996	1
Too much room at the inn?	10	Shackley M.	Annals of Tourism Research	1607383	23	2	449-462	1996-12-01	Nottingham Trent University	Nottingham	United Kingdom	1996	1
New directions in tourism for Third World development	320	Brohman J.	Annals of Tourism Research	1607383	23	1	48-70	1996-12-01	Simon Fraser University	Burnaby	Canada	1996	1
Diversified funding methods in Mexican archeology	21	Beltrán E.	Annals of Tourism Research	1607383	23	2	463-478	1996-12-01	None	None	None	1996	1
Rural tourism in Southern Germany	115	Oppermann M.	Annals of Tourism Research	1607383	23	1	86-102	1996-12-01	University of Nevada, Las Vegas	Las Vegas	United States	1996	1
Tourism strategy planning	20	Fletcher J.	Annals of Tourism Research	1607383	23	1	181-200	1996-12-01	University of Surrey	Surrey	United Kingdom	1996	1
An analysis of Canadian cross-border travel	43	Di Matteo L.	Annals of Tourism Research	1607383	23	1	103-122	1996-12-01	Lakehead University	Thunder Bay	Canada	1996	1
Tourism and Environmental Degradation in Sochi, Russia	14	Lukashina N.	Annals of Tourism Research	1607383	23	3	654-665	1996-12-01	Sochi Research Center		Russian Federation	1996	1
Ghettos as tourism attractions	56	Conforti J.	Annals of Tourism Research	1607383	23	4	830-842	1996-12-01	The College at Old Westbury State University of New York	Old Westbury	United States	1996	1
Econometric forecasts of tourism demand to 2005	26	Smeral E.	Annals of Tourism Research	1607383	23	4	891-907	1996-12-01	Osterreichisches Institut fur Wirtschaftsforschung	Vienna	Austria	1996	1
Consuming (in) the civilized city	42	Meethan K.	Annals of Tourism Research	1607383	23	2	322-340	1996-12-01	University of Plymouth	Plymouth	United Kingdom	1996	1
Transformation of Vilavilairevo in tourism	11	Stymeist D.	Annals of Tourism Research	1607383	23	1	18-Jan	1996-12-01	University of Manitoba	Winnipeg	Canada	1996	1
Tourism Dance Performances Authenticity and Creativity	120	Daniel Y.	Annals of Tourism Research	1607383	23	4	780-797	1996-12-01	Smith College	Northampton	United States	1996	1
Resident Attitudes toward Tourism Impacts	23	Korça P.	Annals of Tourism Research	1607383	23	3	695-697	1996-12-01	Istanbul Teknik Universitesi	Istanbul	Turkey	1996	0
Ecotourism Impact Awareness	7	Walker S.	Annals of Tourism Research	1607383	23	4	944-945	1996-12-01		San Marcos, TX 78666		1996	0
Integrating Integrated Resorts	19	Wall G.	Annals of Tourism Research	1607383	23	3	713-717	1996-12-01	University of Waterloo	Waterloo	Canada	1996	0
Influence of cognitive distance in vacation choice	55	Ankomah P.	Annals of Tourism Research	1607383	23	1	138-150	1996-12-01	None	None	None	1996	1
Host Involvement in VFR Travel	13	McKercher B.	Annals of Tourism Research	1607383	23	3	701-703	1996-12-01	Charles Sturt University	Bathurst	Australia	1996	0
Wilderness Images of Tourism and Community	5	Ringer G.	Annals of Tourism Research	1607383	23	4	950-953	1996-12-01	University of Oregon	Eugene	United States	1996	0
Users and Non-Users on the Expectation Item of the SERVQUAL Scale	12	Ryan C.	Annals of Tourism Research	1607383	23	4	931-934	1996-12-01	Massey University	Palmerston North	New Zealand	1996	0
Defining Vernacular Tourism	3	De Bres K.	Annals of Tourism Research	1607383	23	4	945-948	1996-12-01	Kansas State University	Manhattan	United States	1996	0
A Theoretical Explanation of International Tourism Investments	1	Buckley P.	Annals of Tourism Research	1607383	23	4	941-943	1996-12-01	University of Leeds	Leeds	United Kingdom	1996	0
Attitude towards Tourism Development	5	Burns D.	Annals of Tourism Research	1607383	23	4	935-938	1996-12-01	James Cook University, Australia	Townsville	Australia	1996	0
Improving Tourism Survey Response Rates	3	Vincent V.	Annals of Tourism Research	1607383	23	4	939-941	1996-12-01	University of Texas-Pan American	Edinburg	United States	1996	0
Economic Impact of the Israeli Tourists on North Cyprus	4	Biçak H.	Annals of Tourism Research	1607383	23	4	928-931	1996-12-01	Eastern Mediterranean University, Famagusta	Famagusta	Cyprus	1996	0
Applying the life cycle model to Melanesia	57	Douglas N.	Annals of Tourism Research	1607383	24	1	22-Jan	1997-01-01	Southern Cross University	Lismore	Australia	1997	1
The indiscipline of tourism	249	Tribe J.	Annals of Tourism Research	1607383	24	3	638-657	1997-07-01	Buckinghamshire College	High Wycombe	United Kingdom	1997	1
Tourism and the economic development of Cornwall	22	Andrew B.	Annals of Tourism Research	1607383	24	3	721-735	1997-07-01	University of Portsmouth	Portsmouth	United Kingdom	1997	1
Power relations and community-based tourism planning	209	Reed M.	Annals of Tourism Research	1607383	24	3	566-591	1997-07-01	The University of British Columbia	Vancouver	Canada	1997	1
Estimating the economic impacts of tourism	100	Wagner J.	Annals of Tourism Research	1607383	24	3	592-608	1997-07-01	State University of New York Upstate Medical University	Syracuse	United States	1997	1
Tourist information search	231	Fodness D.	Annals of Tourism Research	1607383	24	3	503-523	1997-07-01	University of Texas at San Antonio	San Antonio	United States	1997	1
Quantitative versus qualitative tourism research	133	Walle A.	Annals of Tourism Research	1607383	24	3	524-536	1997-07-01	University of Nebraska	Lincolnshire	United States	1997	1
Pictorial element of destination in image formation	253	MacKay K.	Annals of Tourism Research	1607383	24	3	537-565	1997-07-01	University of Manitoba	Winnipeg	Canada	1997	1
Political risk analysis and tourism	37	Poirier R.	Annals of Tourism Research	1607383	24	3	675-686	1997-07-01	Northern Arizona University	Flagstaff	United States	1997	1
Perceived Impacts of Ecotourism Development	6	Walker S.	Annals of Tourism Research	1607383	24	3	743-745	1997-07-01		San Marcos, TX 78666		1997	0
Validation of the TIAS as a Tourism Tool	11	Rollins R.	Annals of Tourism Research	1607383	24	3	740-742	1997-07-01	Vancouver Island University	Nanaimo	Canada	1997	0
Territorial functioning in a tourism setting	8	Andereck K.	Annals of Tourism Research	1607383	24	3	706-720	1997-07-01	Arizona State University West	Phoenix	United States	1997	1
Tourism and the Personal Heritage Experience	95	Timothy D.	Annals of Tourism Research	1607383	24	3	751-754	1997-07-01	Central Connecticut State University	New Britain	United States	1997	0
The Event Market	5	Mossberg L.	Annals of Tourism Research	1607383	24	3	748-751	1997-07-01	Goteborgs Universitet	Goteborg	Sweden	1997	0
Estimating the net economic impact of air services	5	Raguraman K.	Annals of Tourism Research	1607383	24	3	658-674	1997-07-01	National University of Singapore	Singapore City	Singapore	1997	1
The right of public access in Sweden	13	Mortazavi R.	Annals of Tourism Research	1607383	24	3	609-623	1997-07-01	Hogskolan Dalarna	Falun	Sweden	1997	1
Recreational housing and local government finance	23	Deller S.	Annals of Tourism Research	1607383	24	3	687-705	1997-07-01	None	None	None	1997	1
Structural and sociodemographic constraints	2	Waitt G.	Annals of Tourism Research	1607383	24	3	745-748	1997-07-01	University of Wollongong	Wollongong	Australia	1997	0
Car trip attraction and route choice in Australia	24	Taplin J.	Annals of Tourism Research	1607383	24	3	624-637	1997-07-01	University of Western Australia	Perth	Australia	1997	1
The cross-cultural equivalence of the TIAS: Summary results	8	Schneider I.	Annals of Tourism Research	1607383	24	4	994-998	1997-10-01	Arizona State University	Tempe	United States	1997	0
Evaluating tourist risks from fuzzy perspectives	165	Tsaur S.	Annals of Tourism Research	1607383	24	4	796-812	1997-10-01	Chinese Culture University Taiwan	Taipei	Taiwan	1997	1
The disciplinary dilemma of tourism studies	125	Echtner C.	Annals of Tourism Research	1607383	24	4	868-883	1997-10-01	University of Calgary	Calgary	Canada	1997	1
Attitudinal compliance with ecotourism guidelines	52	Sirakaya E.	Annals of Tourism Research	1607383	24	4	919-950	1997-10-01	Pennsylvania State University	State College	United States	1997	1
The iconography of the tourism experience	72	Sternberg E.	Annals of Tourism Research	1607383	24	4	951-969	1997-10-01	University at Buffalo State University of New York	Buffalo	United States	1997	1
Tourism development and dependency theory: Mass tourism vs. ecotourism	56	Khan M.	Annals of Tourism Research	1607383	24	4	988-991	1997-10-01	Virginia Polytechnic Institute and State University	Blacksburg	United States	1997	0
Tourism development in Greenland	8	Johnston M.	Annals of Tourism Research	1607383	24	4	978-982	1997-10-01	Lakehead University	Thunder Bay	Canada	1997	0
Major 1987-93 tourism proposals in Australia	5	Warnken J.	Annals of Tourism Research	1607383	24	4	974-978	1997-10-01	None	None	None	1997	0
Theories of modern and postmodern tourism	32	Uriely N.	Annals of Tourism Research	1607383	24	4	982-985	1997-10-01	Ben-Gurion University of the Negev	Beer Sheba	Israel	1997	0
Sun, sand, and hard currency: Tourism in Cuba	34	De Holan P.	Annals of Tourism Research	1607383	24	4	777-795	1997-10-01	McGill University	Montreal	Canada	1997	1
Carving and tourism: A Maori perspective	29	Ryan C.	Annals of Tourism Research	1607383	24	4	898-918	1997-10-01	Charles Darwin University	Darwin	Australia	1997	1
Review of international tourism demand models	267	Lim C.	Annals of Tourism Research	1607383	24	4	835-849	1997-10-01	University of Western Australia	Perth	Australia	1997	1
Sustainable tourism as an adaptive paradigm	301	Hunter C.	Annals of Tourism Research	1607383	24	4	850-867	1997-10-01	University of Aberdeen	Aberdeen	United Kingdom	1997	1
Multiregional input-output analysis	10	Fleischer A.	Annals of Tourism Research	1607383	24	4	998-1001	1997-10-01	Development Study Center	Rehovoth	Israel	1997	0
A pleasure-tourism behaviors framework	39	Currie R.	Annals of Tourism Research	1607383	24	4	884-897	1997-10-01	Lakehead University	Thunder Bay	Canada	1997	1
Polar tourism implications and management	0	Johnston M.	Annals of Tourism Research	1607383	24	4	1013-1015	1997-10-01	Lakehead University	Thunder Bay	Canada	1997	0
Tourism and culture	1	Towner J.	Annals of Tourism Research	1607383	24	4	1017-1019	1997-10-01	University of Northumbria	Newcastle	United Kingdom	1997	0
A framework for computer-assisted travel counseling	16	Loban S.	Annals of Tourism Research	1607383	24	4	813-834	1997-10-01	University of South Carolina	Columbia	United States	1997	1
Tracking the salzburg tourist	18	Keul A.	Annals of Tourism Research	1607383	24	4	1008-1012	1997-10-01	Universitat Salzburg	Salzburg	Austria	1997	0
Satisfaction with amusement parks	9	Roest H.	Annals of Tourism Research	1607383	24	4	1001-1005	1997-10-01	Tilburg University	Tilburg	Netherlands	1997	0
Site selection criteria of the small trade association	3	Simpson P.	Annals of Tourism Research	1607383	24	4	985-987	1997-10-01	College of Business	Natchitoches	United States	1997	0
Total economic evaluation of protected areas	6	Tisdell C.	Annals of Tourism Research	1607383	24	4	992-994	1997-10-01	None	None	None	1997	0
Identity and Cultural Tourism	22	Stebbins R.	Annals of Tourism Research	1607383	24	2	450-452	1997-12-01	University of Calgary	Calgary	Canada	1997	0
Rethinking Carrying Capacity	79	Lindberg K.	Annals of Tourism Research	1607383	24	2	461-465	1997-12-01	Charles Sturt University	Bathurst	Australia	1997	0
Tourism motivation and expectation formation	278	Gnoth J.	Annals of Tourism Research	1607383	24	2	283-304	1997-12-01	University of Otago	Dunedin	New Zealand	1997	1
Motives of visitors attending festival events	373	Crompton J.	Annals of Tourism Research	1607383	24	2	425-439	1997-12-01	Texas A and M University	College Station	United States	1997	1
Remaking local heritage for tourism	75	Teo P.	Annals of Tourism Research	1607383	24	1	192-213	1997-12-01	National University of Singapore	Singapore City	Singapore	1997	1
Ecotourism Development in Australia	7	Herath G.	Annals of Tourism Research	1607383	24	2	442-446	1997-12-01	La Trobe University	Melbourne	Australia	1997	0
Dimensions of photography in a nature-based tour	93	Markwell K.	Annals of Tourism Research	1607383	24	1	131-155	1997-12-01	University of Newcastle, Australia	Callaghan	Australia	1997	1
Life Cycle Model	18	Digance J.	Annals of Tourism Research	1607383	24	2	452-455	1997-12-01	None	None	None	1997	0
Tourism Attractions: Points, Lines, and Areas	27	Wall G.	Annals of Tourism Research	1607383	24	1	240-243	1997-12-01	University of Waterloo	Waterloo	Canada	1997	0
Museums and touristic expectations	27	Harrison J.	Annals of Tourism Research	1607383	24	1	23-40	1997-12-01	Trent University	Peterborough	Canada	1997	1
Pursuing risk or insight: Marketing Adventures	60	Walle A.	Annals of Tourism Research	1607383	24	2	265-282	1997-12-01	University of Nebraska	Lincolnshire	United States	1997	1
A cross-cultural application of the novelty scale	15	Jeong S.	Annals of Tourism Research	1607383	24	1	238-240	1997-12-01	Kyonggi University	Suwon	South Korea	1997	0
Mediating India: An Analysis of a Guidebook	113	Bhattacharyya D.	Annals of Tourism Research	1607383	24	2	371-389	1997-12-01	Wittenberg University	Springfield	United States	1997	1
Tourism Human Resources Development	1	Fayos-Sola E.	Annals of Tourism Research	1607383	24	1	243-245	1997-12-01	World Tourism Organization	Madrid	Spain	1997	0
Authenticity in tourism: The San Angel Inns	39	Salamone F.	Annals of Tourism Research	1607383	24	2	305-321	1997-12-01	Iona College	New Rochelle	United States	1997	1
Quality and pricing in tourism destinations	53	Keane M.	Annals of Tourism Research	1607383	24	1	117-130	1997-12-01	National University of Ireland Galway	Galway	Ireland	1997	1
The economic values of tourism's social impacts	36	Lindberg K.	Annals of Tourism Research	1607383	24	1	90-116	1997-12-01	Charles Sturt University	Bathurst	Australia	1997	1
The making of an attraction: The Case of North Cape	35	Jacobsen J.	Annals of Tourism Research	1607383	24	2	341-356	1997-12-01	Transportokonomisk institutt	Oslo	Norway	1997	1
Tourism and leisure in China: A Tale of Two Cities	10	Xiao H.	Annals of Tourism Research	1607383	24	2	357-370	1997-12-01	Huaqiao University	Quanzhou	China	1997	1
Tourism and the autonomous communities in Spain	20	Pearce D.	Annals of Tourism Research	1607383	24	1	156-177	1997-12-01	University of Canterbury	Christchurch	New Zealand	1997	1
Estimating economic impacts from tourism	131	Zhou D.	Annals of Tourism Research	1607383	24	1	76-89	1997-12-01	University of Hawaii at Manoa	Honolulu	United States	1997	1
Modeling resident attitudes toward tourism	189	Lindberg K.	Annals of Tourism Research	1607383	24	2	402-424	1997-12-01	Charles Sturt University	Bathurst	Australia	1997	1
Paradoxes of tourism in Goa	71	Wilson D.	Annals of Tourism Research	1607383	24	1	52-75	1997-12-01	Queen's University Belfast	Belfast	United Kingdom	1997	1
Applications of the life-cycle model in tourism	68	Tooman L.	Annals of Tourism Research	1607383	24	1	214-234	1997-12-01	Western Oregon University	Monmouth	United States	1997	1
Selling to tourists: Indonesian Street Vendors	70	Timothy D.	Annals of Tourism Research	1607383	24	2	322-340	1997-12-01	Central Connecticut State University	New Britain	United States	1997	1
Energy and tourism in Hawaii	41	Tabatchnaia-Tamirisa N.	Annals of Tourism Research	1607383	24	2	390-401	1997-12-01	University of Hawaii at Manoa	Honolulu	United States	1997	1
CAREER stress responses among hospitality employees	33	Ross G.	Annals of Tourism Research	1607383	24	1	41-51	1997-12-01	James Cook University, Australia	Townsville	Australia	1997	1
Convention participation decision-making process	113	Oppermann M.	Annals of Tourism Research	1607383	24	1	178-191	1997-12-01	Waiariki Polytechnic	Rotorua	New Zealand	1997	1
Characteristics of Effective Tourism Promotion Slogans	10	Klenosky D.	Annals of Tourism Research	1607383	24	1	235-238	1997-12-01	Purdue University	West Lafayette	United States	1997	0
Multi-Destination Trip Patterns	26	Stewart S.	Annals of Tourism Research	1607383	24	2	458-461	1997-12-01	USDA Forest Service	Washington	United States	1997	0
Scale Effects on Tourism Multipliers	8	Wall G.	Annals of Tourism Research	1607383	24	2	446-450	1997-12-01	University of Waterloo	Waterloo	Canada	1997	0
Who is Selling Ecotourism to Whom?	1	Buckley R.	Annals of Tourism Research	1607383	24	2	479-480	1997-12-01	None	None	None	1997	0
The Canadian Tourism Commission	1	Smith S.	Annals of Tourism Research	1607383	24	2	481-483	1997-12-01	University of Waterloo	Waterloo	Canada	1997	0
Cultural Tourism in Portugal	0	Fortuna C.	Annals of Tourism Research	1607383	24	2	455-457	1997-12-01	Universidade de Coimbra, Centre for Social Studies Laboratorio Associado	Coimbra	Portugal	1997	0
Tourism demand in Turkey	19	Icoz O.	Annals of Tourism Research	1607383	25	1	236-240	1998-01-01	None	None	None	1998	0
Ecotourism in Canada	13	Fennell D.	Annals of Tourism Research	1607383	25	1	231-235	1998-01-01	University of Regina	Regina	Canada	1998	0
Influence of terrorism risk on foreign tourism decisions	272	Sönmez S.	Annals of Tourism Research	1607383	25	1	112-144	1998-01-01	Arizona State University	Tempe	United States	1998	1
Political ecology of tourism	108	Stonich S.	Annals of Tourism Research	1607383	25	1	25-54	1998-01-01	University of California, Santa Barbara	Santa Barbara	United States	1998	1
The post-stagnation phase of the resort cycle	97	Priestley G.	Annals of Tourism Research	1607383	25	1	85-111	1998-01-01	Universitat Autònoma de Barcelona	Barcelona	Spain	1998	1
Redefining Amsterdam as a tourist destination	41	Dahles H.	Annals of Tourism Research	1607383	25	1	55-69	1998-01-01	Tilburg University	Tilburg	Netherlands	1998	1
War and tourism: An American ethnography	83	Smith V.	Annals of Tourism Research	1607383	25	1	202-227	1998-01-01	California State University Chico	Chico	United States	1998	1
A dynamic international demand model	64	Morley C.	Annals of Tourism Research	1607383	25	1	70-84	1998-01-01	RMIT University	Melbourne	Australia	1998	1
Application of leisure motivation scale to tourism	137	Ryan C.	Annals of Tourism Research	1607383	25	1	169-184	1998-01-01	Charles Darwin University	Darwin	Australia	1998	1
Tourism as experience: The case of heritage parks	150	Prentice R.	Annals of Tourism Research	1607383	25	1	24-Jan	1998-01-01	Queen Margaret University College	Edinburgh	United Kingdom	1998	1
Tourism penetration index in small Caribbean islands	69	McElroy J.	Annals of Tourism Research	1607383	25	1	145-168	1998-01-01	Saint Marys College	Notre Dame	United States	1998	1
Evaluating the governance style of marketing groups	49	Palmer A.	Annals of Tourism Research	1607383	25	1	185-201	1998-01-01	Ulster University	Coleraine	United Kingdom	1998	1
Using personal diaries to collect data	14	Markwell K.	Annals of Tourism Research	1607383	25	1	228-245	1998-01-01	None	None	None	1998	1
Promise or political risk for Mexican tourism	22	Cothran D.	Annals of Tourism Research	1607383	25	2	477-497	1998-04-01	Northern Arizona University	Flagstaff	United States	1998	1
Accommodation employment patterns and opportunities	30	Kontogeorgopoulos N.	Annals of Tourism Research	1607383	25	2	314-339	1998-04-01	The University of British Columbia	Vancouver	Canada	1998	1
Tourism development and cultural policies in China	143	Sofield T.	Annals of Tourism Research	1607383	25	2	362-392	1998-04-01	Murdoch University	Perth	Australia	1998	1
Tourism development in Paris: public intervention	25	Pearce D.	Annals of Tourism Research	1607383	25	2	457-476	1998-04-01	University of Canterbury	Christchurch	New Zealand	1998	1
Tourism, terrorism, and political instability	215	Sönmez S.	Annals of Tourism Research	1607383	25	2	416-456	1998-04-01	Arizona State University	Tempe	United States	1998	1
Economic significance of cruise tourism	99	Dwyer L.	Annals of Tourism Research	1607383	25	2	393-415	1998-04-01	University of Western Sydney	Campbelltown	Australia	1998	1
Forecasting tourism demand in Asian-Pacific countries	40	Chu F.	Annals of Tourism Research	1607383	25	3	597-615	1998-07-01	National Taiwan University	Taipei	Taiwan	1998	1
Travel agents' destination recommendations	28	Klenosky D.	Annals of Tourism Research	1607383	25	3	661-674	1998-07-01	Purdue University	West Lafayette	United States	1998	1
Ecotourism versus tourism in a Thai national park	73	Hvenegaard G.	Annals of Tourism Research	1607383	25	3	700-720	1998-07-01	University of Victoria	Victoria	Canada	1998	1
Backpacker tourism and economic development	138	Hampton M.	Annals of Tourism Research	1607383	25	3	639-660	1998-07-01	University of Portsmouth	Portsmouth	United Kingdom	1998	1
Expanding the functional information search model	231	Vogt C.	Annals of Tourism Research	1607383	25	3	551-578	1998-07-01	Arizona State University	Tempe	United States	1998	1
Tourism impact comparisons among Norwegian towns	15	Huse M.	Annals of Tourism Research	1607383	25	3	721-738	1998-07-01	Scandinavian Institute for Research in Entrepreneurship		Norway	1998	1
Tourismification of historical cities	23	Jansen-Verbeke M.	Annals of Tourism Research	1607383	25	3	739-742	1998-12-01	KU Leuven	3000 Leuven	Belgium	1998	0
Sport tourism as the celebration of subculture	140	Christine Green B.	Annals of Tourism Research	1607383	25	2	275-291	1998-12-01	Griffith University	Brisbane	Australia	1998	1
Consumer behavior and ecotourism products	22	Diamantis D.	Annals of Tourism Research	1607383	25	2	515-518	1998-12-01	Bournemouth University	Bournemouth	United Kingdom	1998	0
Can ecotourism objectives be achieved?	21	Burton F.	Annals of Tourism Research	1607383	25	3	755-758	1998-12-01	University of New England Australia	Armidale	Australia	1998	0
Backpacking tourism in South-East Asia	45	Spreitzhofer G.	Annals of Tourism Research	1607383	25	4	979-983	1998-12-01	Universitat Wien	Vienna	Austria	1998	0
Ecotourism trends	19	Lew A.	Annals of Tourism Research	1607383	25	3	742-746	1998-12-01	Northern Arizona University	Flagstaff	United States	1998	0
Branding tourism destinations	41	Gnoth J.	Annals of Tourism Research	1607383	25	3	758-760	1998-12-01	University of Otago	Dunedin	New Zealand	1998	0
Genetic algorithms for tourism marketing	21	Hurley S.	Annals of Tourism Research	1607383	25	2	498-514	1998-12-01	Cardiff University	Cardiff	United Kingdom	1998	1
Perceived attractiveness of Korean destinations	85	Kim H.	Annals of Tourism Research	1607383	25	2	340-361	1998-12-01	Sejong University	Seoul	South Korea	1998	1
Peripheries of the periphery tourism in Tobago and Barbuda	60	Weaver D.	Annals of Tourism Research	1607383	25	2	292-313	1998-12-01	Griffith University	Brisbane	Australia	1998	1
Tourist typology observations from Belize	24	McMinn S.	Annals of Tourism Research	1607383	25	3	675-699	1998-12-01	Planning Consultant			1998	1
Tourism and legends archaeology of heritage	14	Robb J.	Annals of Tourism Research	1607383	25	3	579-596	1998-12-01	Bath Spa University	Bath	United Kingdom	1998	1
Warfare and tourism Paris in World War II	23	Gordon B.	Annals of Tourism Research	1607383	25	3	616-638	1998-12-01	Mills College	Oakland	United States	1998	1
Tourism dependence and resident attitudes	141	Smith M.	Annals of Tourism Research	1607383	25	4	783-802	1998-12-01	Humboldt State University	Arcata	United States	1998	1
Market/industry confusion in tourism economic analyses	6	Wilson K.	Annals of Tourism Research	1607383	25	4	803-817	1998-12-01	Victoria University Melbourne	Melbourne	Australia	1998	1
The travel career ladder: an appraisal	56	Ryan C.	Annals of Tourism Research	1607383	25	4	936-957	1998-12-01	University of Waikato	Hamilton	New Zealand	1998	1
Shared decision-making in tourism land use planning	36	Williams P.	Annals of Tourism Research	1607383	25	4	860-889	1998-12-01	Simon Fraser University	Burnaby	Canada	1998	1
The economic organization of tourism	87	Tremblay P.	Annals of Tourism Research	1607383	25	4	837-859	1998-12-01	Charles Darwin University	Darwin	Australia	1998	1
Movie induced tourism	197	Riley R.	Annals of Tourism Research	1607383	25	4	919-935	1998-12-01	Ithaca College	Ithaca	United States	1998	1
Waterfalls: resources for tourism	20	Hudson B.	Annals of Tourism Research	1607383	25	4	958-973	1998-12-01	Queensland University of Technology QUT	Brisbane	Australia	1998	1
Ethnic politics and tourism: a British case study	10	Callahan R.	Annals of Tourism Research	1607383	25	4	818-836	1998-12-01	University of Pennsylvania	Philadelphia	United States	1998	1
Wives' involvement in tourism decision processes	69	Zalatan A.	Annals of Tourism Research	1607383	25	4	890-903	1998-12-01	University of Ottawa, Canada	Ottawa	Canada	1998	1
Tourism motives and loyalty	4	Hanefors M.	Annals of Tourism Research	1607383	25	3	749-753	1998-12-01	Hogskolan Dalarna	Falun	Sweden	1998	0
Sustainable tourism in Vietnam	4	Smith R.	Annals of Tourism Research	1607383	25	3	765-767	1998-12-01	Nanyang Technological University	Singapore City	Singapore	1998	0
World wide web resources	9	Cho V.	Annals of Tourism Research	1607383	25	2	518-521	1998-12-01	Hong Kong Polytechnic University	Hong Kong	China	1998	0
Tourism culture	11	Boniface P.	Annals of Tourism Research	1607383	25	3	746-749	1998-12-01	University of Northumbria	Newcastle	United Kingdom	1998	0
Jordan's potential tourism development	10	Kelly M.	Annals of Tourism Research	1607383	25	4	904-918	1998-12-01	University of Hawaii System	Honolulu	United States	1998	1
War, terrorism, and tourism	6	Weber S.	Annals of Tourism Research	1607383	25	3	760-763	1998-12-01	Institute for Tourism	Zagreb	Croatia	1998	0
Tourism research	0	Bushell R.	Annals of Tourism Research	1607383	25	3	763-765	1998-12-01	University of Western Sydney	Sydney	Australia	1998	0
Interdisciplinary revival in central Europe	0	Keul A.	Annals of Tourism Research	1607383	25	3	768-769	1998-12-01	Universitat Salzburg	Salzburg	Austria	1998	0
The environment matters	0	Hunter-Jones P.	Annals of Tourism Research	1607383	25	3	753-755	1998-12-01	Manchester Metropolitan University	Manchester	United Kingdom	1998	0
Government tourism program in Australia	0	Braithwaite D.	Annals of Tourism Research	1607383	25	4	977-979	1998-12-01	Commonwealth Scientific and Industrial Research Organization	Melbourne	Australia	1998	0
Marketing resorts in Turkey	1	Birkan I.	Annals of Tourism Research	1607383	25	4	974-977	1998-12-01	Aspen Turizm			1998	0
Peripheral area tourism	1	Wall G.	Annals of Tourism Research	1607383	25	2	522-523	1998-12-01	University of Waterloo	Waterloo	Canada	1998	0
Innovative methods in tourism research	0	Schifferl E.	Annals of Tourism Research	1607383	25	2	525-527	1998-12-01	Wirtschaftsuniversitat Wien	Vienna	Austria	1998	0
Tourism education and training	2	Wahab S.	Annals of Tourism Research	1607383	25	2	527-528	1998-12-01	TourismPlan	Griffith, QLD 9726		1998	0
Tourism and community development	0	Bramwell B.	Annals of Tourism Research	1607383	25	2	523-525	1998-12-01	Sheffield Hallam University	Sheffield	United Kingdom	1998	0
A model of destination image formation	760	Baloglu S.	Annals of Tourism Research	1607383	26	4	868-897	1999-01-01	University of Nevada, Las Vegas	Las Vegas	United States	1999	1
Writing out the tourist in space and time	76	Dann G.	Annals of Tourism Research	1607383	26	1	159-187	1999-01-01	University of Bedfordshire	Luton	United Kingdom	1999	1
Tourism development and natural capital	67	Collins A.	Annals of Tourism Research	1607383	26	1	98-109	1999-01-01	University of Portsmouth	Portsmouth	United Kingdom	1999	1
War and thanatourism: Waterloo 1815-1914	129	Seaton A.	Annals of Tourism Research	1607383	26	1	130-158	1999-01-01	University of Bedfordshire	Luton	United Kingdom	1999	1
Tourism and development evidence from Mexico	112	Clancy M.	Annals of Tourism Research	1607383	26	1	20-Jan	1999-01-01	University of Hartford	West Hartford	United States	1999	1
Indigenous tourism development in the Arctic	64	Notzke C.	Annals of Tourism Research	1607383	26	1	55-76	1999-01-01	University of Lethbridge	Lethbridge	Canada	1999	1
Commodification of Buddhism in contemporary Burma	44	Philp J.	Annals of Tourism Research	1607383	26	1	21-54	1999-01-01	La Trobe University	Melbourne	Australia	1999	1
Tourism in Paris studies at the microscale	27	Pearce D.	Annals of Tourism Research	1607383	26	1	77-97	1999-01-01	University of Canterbury	Christchurch	New Zealand	1999	1
Seeking the real spain? Authenticity in Motivation	33	Waller J.	Annals of Tourism Research	1607383	26	1	110-129	1999-01-01	University of Exeter	Exeter	United Kingdom	1999	1
Rethinking authenticity in tourism experience	789	Wang N.	Annals of Tourism Research	1607383	26	2	349-370	1999-04-01	Sun Yat-Sen University	Guangzhou	China	1999	1
Collaboration in local tourism policymaking	273	Bramwell B.	Annals of Tourism Research	1607383	26	2	392-415	1999-04-01	Sheffield Hallam University	Sheffield	United Kingdom	1999	1
Sex tourism	87	Oppermann M.	Annals of Tourism Research	1607383	26	2	251-266	1999-04-01	Griffith University, Gold Coast	Gold Coast	Australia	1999	1
Understanding ethnic tourists	101	Moscardo G.	Annals of Tourism Research	1607383	26	2	416-434	1999-04-01	James Cook University, Australia	Townsville	Australia	1999	1
Ecotourism in rural developing communities	108	Campbell L.	Annals of Tourism Research	1607383	26	3	534-553	1999-07-01	Western University	London	Canada	1999	1
Antecedents of culturally significant tourist behavior	43	Brown T.	Annals of Tourism Research	1607383	26	3	676-700	1999-07-01	Griffith University	Brisbane	Australia	1999	1
Host perceptions of sociocultural impacts	206	Brunt P.	Annals of Tourism Research	1607383	26	3	493-515	1999-07-01	University of Plymouth	Plymouth	United Kingdom	1999	1
The meanings of a heritage trail in Hong Kong	53	Cheung S.	Annals of Tourism Research	1607383	26	3	570-588	1999-07-01	Chinese University of Hong Kong	Hong Kong	China	1999	1
Cognitive maps of nature-based tourists	25	Young M.	Annals of Tourism Research	1607383	26	4	817-839	1999-10-01	James Cook University, Australia	Townsville	Australia	1999	1
Measuring tourist judgment on service quality	79	Weiermair K.	Annals of Tourism Research	1607383	26	4	1004-1021	1999-10-01	University of Innsbruck	Innsbruck	Austria	1999	1
The supply of hotel rooms in Queensland, Australia	23	Borooah V.	Annals of Tourism Research	1607383	26	4	985-1003	1999-10-01	Ulster University	Coleraine	United Kingdom	1999	1
Destination place planning and design	81	Dredge D.	Annals of Tourism Research	1607383	26	4	772-791	1999-10-01	University of Newcastle, Australia	Callaghan	Australia	1999	1
Tourism and crime in the Caribbean	63	De Albuquerque K.	Annals of Tourism Research	1607383	26	4	968-984	1999-10-01	College of Charleston	Charleston	United States	1999	1
Measuring the ethical nature of tourism operators	41	Fennell D.	Annals of Tourism Research	1607383	26	4	928-943	1999-10-01	Brock University	St Catharines	Canada	1999	1
Tourism employment during economic transition	46	Szivas E.	Annals of Tourism Research	1607383	26	4	747-771	1999-10-01	University of Surrey	Surrey	United Kingdom	1999	1
Romanian tourism in the post-communist period	22	Light D.	Annals of Tourism Research	1607383	26	4	898-927	1999-10-01	Liverpool Hope University	Liverpool		1999	1
Marginalization of the Maasai in Kenya	20	Akama J.	Annals of Tourism Research	1607383	26	3	716-718	1999-12-01	Moi University	Eldoret	Kenya	1999	0
An ecological perspective on carrying capacity	46	Buckley R.	Annals of Tourism Research	1607383	26	3	705-708	1999-12-01	Griffith University	Brisbane	Australia	1999	0
Annals and tourism evolving Indexing 25 years of Publication	22	Swain M.	Annals of Tourism Research	1607383	25		991-1014	1999-12-01	UC Davis	Davis	United States	1999	1
Governance in context : Boracay Island, Philippines	30	Trousdale W.	Annals of Tourism Research	1607383	26	4	840-867	1999-12-01	EcoPlan International	Vancouver	Canada	1999	1
Tourism and ethnicity - The brotherhood of coconuts	30	Jamison D.	Annals of Tourism Research	1607383	26	4	944-967	1999-12-01	University of Florida	Gainesville	United States	1999	1
Magnitude of ecotourism in Costa Rica and Kenyaz	67	Weaver D.	Annals of Tourism Research	1607383	26	4	792-816	1999-12-01	Griffith University	Brisbane	Australia	1999	1
Resident tradeoffs - A choice modeling approach	50	Lindberg K.	Annals of Tourism Research	1607383	26	3	554-569	1999-12-01	Transportokonomisk institutt	Oslo	Norway	1999	1
Museums - A supply-side perspective	37	Tufts S.	Annals of Tourism Research	1607383	26	3	613-631	1999-12-01	York University	Toronto	Canada	1999	1
Beyond guidelines - A model for Antarctic tourism	25	Davis P.	Annals of Tourism Research	1607383	26	3	516-533	1999-12-01	University of Cambridge	Cambridge	United Kingdom	1999	1
Affirming authenticity - Consuming cultural heritage	191	McIntosh A.	Annals of Tourism Research	1607383	26	3	589-612	1999-12-01	University of Otago	Dunedin	New Zealand	1999	1
When a guest is a guest - Cook islanders view tourism	23	Berno T.	Annals of Tourism Research	1607383	26	3	656-675	1999-12-01	Lincoln University, New Zealand	Christchurch	New Zealand	1999	1
Us" and the "others" - Ethnic minorities in Greece"	51	Lazaridis G.	Annals of Tourism Research	1607383	26	3	632-655	1999-12-01	University of Dundee	Dundee	United Kingdom	1999	1
Entrepreneurs in romance: Tourism in Indonesia	84	Dahles H.	Annals of Tourism Research	1607383	26	2	267-293	1999-12-01	Tilburg University	Tilburg	Netherlands	1999	1
Paradoxes in planning: Tourism elitism or brutalism?	77	Burns P.	Annals of Tourism Research	1607383	26	2	329-348	1999-12-01	University of Bedfordshire	Luton	United Kingdom	1999	1
Participatory planning a view of tourism in Indonesia	175	Timothy D.	Annals of Tourism Research	1607383	26	2	371-391	1999-12-01	Bowling Green State University	Bowling Green	United States	1999	1
Industrial organization: The UK hotel sector	20	Davies B.	Annals of Tourism Research	1607383	26	2	294-311	1999-12-01	Staffordshire University	Staffordshire	United Kingdom	1999	1
Managing stakeholders: A tourism planning model	234	Sautter E.	Annals of Tourism Research	1607383	26	2	312-328	1999-12-01	Florida State University	Tallahassee	United States	1999	1
Examining tourism motivation methodologies	12	Todd S.	Annals of Tourism Research	1607383	26	4	1022-1024	1999-12-01	University of Otago	Dunedin	New Zealand	1999	0
Packaging Polynesia's image	22	Sturma M.	Annals of Tourism Research	1607383	26	3	712-715	1999-12-01	Murdoch University	Perth	Australia	1999	0
A model of tourism experience and attitude change	17	Gomez-Jacinto L.	Annals of Tourism Research	1607383	26	4	1024-1027	1999-12-01	Universidad de Malaga	Malaga	Spain	1999	0
Lionization or trivialization?	0	Green B.	Annals of Tourism Research	1607383	26	3	703-705	1999-12-01	Griffith University	Brisbane	Australia	1999	0
Sport tourism as the celebration of subculture	1	Nash D.	Annals of Tourism Research	1607383	26	3	701-703	1999-12-01	University of Connecticut	Storrs	United States	1999	0
How to cover risk in the hotel sector	2	González J.	Annals of Tourism Research	1607383	26	3	709-712	1999-12-01	Universidad de la Laguna	San Cristobal de La Laguna	Spain	1999	0
The state of qualitative tourism research	165	Riley R.	Annals of Tourism Research	1607383	27	1	164-187	2000-01-01	Ithaca College	Ithaca	United States	2000	1
Modeling tourists' multiple values	32	Crick-Furman D.	Annals of Tourism Research	1607383	27	1	69-92	2000-01-01	Eastbourne Borough Council		United Kingdom	2000	1
Tourism impact modeling for resource extraction regions	27	Alavalapati J.	Annals of Tourism Research	1607383	27	1	188-202	2000-01-01	University of Florida	Gainesville	United States	2000	1
The gaze, spectacle and ecotourism	120	Ryan C.	Annals of Tourism Research	1607383	27	1	148-163	2000-01-01	University of Waikato	Hamilton	New Zealand	2000	1
Tourism and older residents in a Sunbelt Resort	71	Tomljenovic R.	Annals of Tourism Research	1607383	27	1	93-114	2000-01-01	Griffith University, Gold Coast	Gold Coast	Australia	2000	1
Small and medium tourism enterprises	92	Wanhill S.	Annals of Tourism Research	1607383	27	1	132-147	2000-01-01	Research Center of Bornholm			2000	1
Host community reactions: A cluster analysis	223	Fredline E.	Annals of Tourism Research	1607383	27	3	763-784	2000-01-01	Griffith University	Brisbane	Australia	2000	1
Local economic impacts of dragon tourism in Indonesia	126	Walpole M.	Annals of Tourism Research	1607383	27	3	559-576	2000-01-01	University of Kent	Canterbury	United Kingdom	2000	1
Managing heritage tourism	158	Garrod B.	Annals of Tourism Research	1607383	27	3	682-708	2000-01-01	University of the West of England	Bristol	United Kingdom	2000	1
Tourism in protected areas: The Nepalese Himalaya	76	Nepal S.	Annals of Tourism Research	1607383	27	3	661-681	2000-01-01	Universitat Bern	Bern	Switzerland	2000	1
Quality, satisfaction and behavioral intentions	716	Baker D.	Annals of Tourism Research	1607383	27	3	785-804	2000-01-01	Arizona State University	Tempe	United States	2000	1
Air-tour impacts: The Grand Canyon case	10	Schwer R.	Annals of Tourism Research	1607383	27	3	611-623	2000-01-01	University of Nevada, Las Vegas	Las Vegas	United States	2000	1
Spectral analysis of international tourism flows	22	Coshall J.	Annals of Tourism Research	1607383	27	3	577-589	2000-01-01	London Metropolitan University	London	United Kingdom	2000	1
Tourist expenditure for mass tourism markets	94	Aguiló Perez E.	Annals of Tourism Research	1607383	27	3	624-637	2000-01-01	Universitat de les Illes Balears	Palma	Spain	2000	1
Tourism and nativistic ideology in Cuzco, Peru	37	Van Den Berghe P.	Annals of Tourism Research	1607383	27	1	26-Jul	2000-01-01	University of Washington, Seattle	Seattle	United States	2000	1
Standardizing city tourism statistics	11	Wöber K.	Annals of Tourism Research	1607383	27	1	51-68	2000-01-01	Wirtschaftsuniversitat Wien	Vienna	Austria	2000	1
Successful relationships between hotels and agencies	72	Medina-Muñoz D.	Annals of Tourism Research	1607383	27	3	737-762	2000-01-01	Universidad de Las Palmas de Gran Canaria	Las Palmas de Gran Canaria	Spain	2000	1
Tourism potentials for financing protected areas	84	Dharmaratne G.	Annals of Tourism Research	1607383	27	3	590-610	2000-01-01	The University of the West Indies at Cave Hill	Bridgetown	Barbados	2000	1
Working tourists and their attitudes to hosts	54	Uriely N.	Annals of Tourism Research	1607383	27	2	267-283	2000-04-01	Ben-Gurion University of the Negev	Beer Sheba	Israel	2000	1
Tourism and the environment: A social movements perspective	54	Kousis M.	Annals of Tourism Research	1607383	27	2	468-489	2000-04-01	Panepistimio Kritis	Rethymnon	Greece	2000	1
Tourist experiences and attractions	59	Vittersø J.	Annals of Tourism Research	1607383	27	2	432-450	2000-04-01	Universitetet i Tromso	Tromso	Norway	2000	1
Tourism information and pleasure motivation	218	Goossens C.	Annals of Tourism Research	1607383	27	2	301-321	2000-04-01	Tilburg University	Tilburg	Netherlands	2000	1
Caribbean cruise tourism: Globalization at sea	148	Wood R.	Annals of Tourism Research	1607383	27	2	345-370	2000-04-01	Rutgers University-Camden campus	Camden	United States	2000	1
Residents' attitudes to proposed tourism development	179	Mason P.	Annals of Tourism Research	1607383	27	2	391-411	2000-04-01	Massey University	Palmerston North	New Zealand	2000	1
Power and tourism: A Foucauldian observation	241	Cheong S.	Annals of Tourism Research	1607383	27	2	371-390	2000-04-01	University of Washington, Seattle	Seattle	United States	2000	1
Evoking Ireland: Modeling tourist propensity	43	Prentice R.	Annals of Tourism Research	1607383	27	2	490-516	2000-04-01	Glasgow Caledonian University	Glasgow	United Kingdom	2000	1
Anti-tourist attitudes: Mediterranean charter tourism	54	Jacobsen J.	Annals of Tourism Research	1607383	27	2	284-300	2000-04-01	Transportokonomisk institutt	Oslo	Norway	2000	1
Aboriginal heritage art and moral rights	17	Simons M.	Annals of Tourism Research	1607383	27	2	412-431	2000-04-01	University of New South Wales (UNSW) Australia	Sydney	Australia	2000	1
A linear program to model daily car touring choices	16	Taplin J.	Annals of Tourism Research	1607383	27	2	451-467	2000-04-01	University of Western Australia	Perth	Australia	2000	1
Staging tourism: Tourists as performers	266	Edensor T.	Annals of Tourism Research	1607383	27	2	322-344	2000-04-01	Staffordshire University	Staffordshire	United Kingdom	2000	1
Understanding tourists: Interpretations from Indonesia	50	Erb M.	Annals of Tourism Research	1607383	27	3	709-736	2000-07-01	National University of Singapore	Singapore City	Singapore	2000	1
A furusato away from home	18	Rea M.	Annals of Tourism Research	1607383	27	3	638-660	2000-07-01	UC Berkeley	Berkeley	United States	2000	1
Privileging the male gaze: Gendered tourism landscapes	140	Pritchard A.	Annals of Tourism Research	1607383	27	4	884-905	2000-10-01	Cardiff Metropolitan University	Cardiff		2000	1
Geographical consciousness and tourism experience	84	Li Y.	Annals of Tourism Research	1607383	27	4	863-883	2000-10-01	The University of Hong Kong	Pokfulam	Hong Kong	2000	1
Tourism demand constraints: A skiing participation	106	Gilbert D.	Annals of Tourism Research	1607383	27	4	906-925	2000-10-01	University of Surrey	Surrey	United Kingdom	2000	1
Support for rural tourism: Does it make a difference?	92	Fleischer A.	Annals of Tourism Research	1607383	27	4	1007-1024	2000-10-01	Hebrew University of Jerusalem	Jerusalem	Israel	2000	1
Validating the international tourist role scale	15	Jiang J.	Annals of Tourism Research	1607383	27	4	964-981	2000-10-01	University of Northern Iowa	Cedar Falls	United States	2000	1
Consuming heritage: Perceived historical authenticity	148	Waitt G.	Annals of Tourism Research	1607383	27	4	835-862	2000-10-01	University of Wollongong	Wollongong	Australia	2000	1
Forecasting international tourism trends to 2010	39	Smeral E.	Annals of Tourism Research	1607383	27	4	982-1006	2000-10-01	Osterreichisches Institut fur Wirtschaftsforschung	Vienna	Austria	2000	1
Tourism and governance in Turkey	83	Göymen K.	Annals of Tourism Research	1607383	27	4	1025-1048	2000-10-01	Orta Dogu Teknik Universitesi	Ankara	Turkey	2000	1
Guggenheim museum's effectiveness to attract tourism	30	Plaza B.	Annals of Tourism Research	1607383	27	4	1055-1058	2000-12-01	Universidad del Pais Vasco	Leioa	Spain	2000	0
Revisiting tourism and understanding	9	Litvin S.	Annals of Tourism Research	1607383	27	2	526-529	2000-12-01	Nanyang Technological University	Singapore City	Singapore	2000	0
Rethinking tourism in the Balearic Islands	18	Batle J.	Annals of Tourism Research	1607383	27	2	524-526	2000-12-01	Universitat de les Illes Balears	Palma	Spain	2000	0
Ecotourism in the last indigenous caribbean community	20	Slinger V.	Annals of Tourism Research	1607383	27	2	520-523	2000-12-01	University of Florida	Gainesville	United States	2000	0
Traveling the world identity and travel biography	183	Desforges L.	Annals of Tourism Research	1607383	27	4	926-945	2000-12-01	Aberystwyth University	Aberystwyth	United Kingdom	2000	1
Dynamic texts and tourist gaze: Death, bones and buffalo	89	McGregor A.	Annals of Tourism Research	1607383	27	1	27-50	2000-12-01	The University of Sydney	Sydney	Australia	2000	1
Ethnic tourism a Canadian experience	18	Li Y.	Annals of Tourism Research	1607383	27	1	115-131	2000-12-01	Western University	London	Canada	2000	1
The self and the other: Traveler, ethnographer, tourist	114	Galani-Moutafi V.	Annals of Tourism Research	1607383	27	1	203-224	2000-12-01	Panepistimion Aegaeou	Mytilene	Greece	2000	1
Evaluation of demand : US Tourists to Aruba	50	Vanegas M.	Annals of Tourism Research	1607383	27	4	946-963	2000-12-01	United Nations		Aruba	2000	1
Management competencies for graduate trainees	15	Christou E.	Annals of Tourism Research	1607383	27	4	1058-1061	2000-12-01	Technological Education Institute of Thessaloniki	Thessaloniki	Greece	2000	0
Tourism motivation process	38	McCabe A.	Annals of Tourism Research	1607383	27	4	1049-1052	2000-12-01	University of Derby	Derby	United Kingdom	2000	0
China's tourism education into the 21st century	18	Xiao H.	Annals of Tourism Research	1607383	27	4	1052-1055	2000-12-01	Huaqiao University	Quanzhou	China	2000	0
Planning in tourist robbery	6	Harper D.	Annals of Tourism Research	1607383	27	2	517-520	2000-12-01	Loyola University	Sao Paulo	United States	2000	0
Rural cultural economy: Tourism and social relations	83	Kneafsey M.	Annals of Tourism Research	1607383	28	3	762-783	2001-01-01	Coventry University	Coventry	United Kingdom	2001	1
Consumer attitude and behavior	8	Litvin S.	Annals of Tourism Research	1607383	28	3	821-823	2001-01-01	Nanyang Technological University	Singapore City	Singapore	2001	0
Risk creation in traveling: Backpacker adventure narration	218	Elsrud T.	Annals of Tourism Research	1607383	28	3	597-617	2001-01-01	Hogskolan i Kalmar	Kalmar	Sweden	2001	1
Repeater's behavior at two distinct destinations	277	Kozak M.	Annals of Tourism Research	1607383	28	3	784-807	2001-01-01	Mugla Universitesi	Mugla	Turkey	2001	1
Viking heritage tourism : Authenticity and commodification	121	Halewood C.	Annals of Tourism Research	1607383	28	3	565-580	2001-01-01	University of Sunderland	Sunderland	United Kingdom	2001	1
Constructed leisure space: The seaside at Durban	25	Preston-Whyte R.	Annals of Tourism Research	1607383	28	3	581-596	2001-01-01	University of KwaZulu-Natal		South Africa	2001	1
Negotiating tradition: Tourism retailer in Guatemala	18	Moreno J.	Annals of Tourism Research	1607383	28	3	658-685	2001-01-01	University of Rhode Island	Kingston	United States	2001	1
Souvenir buying intentions for self versus others	80	Kim S.	Annals of Tourism Research	1607383	28	3	638-657	2001-01-01	The University of Georgia	Athens	United States	2001	1
Guarding authenticity at literary tourism sites	48	Fawcett C.	Annals of Tourism Research	1607383	28	3	686-704	2001-01-01	Saint Francis Xavier University	Antigonish	Canada	2001	1
Reoperationalizing economic data collection	8	Yuan M.	Annals of Tourism Research	1607383	28	3	727-737	2001-01-01	Southeast Missouri State University	Cape Girardeau	United States	2001	1
World culture expo segment characteristics	30	Lee C.	Annals of Tourism Research	1607383	28	3	812-816	2001-01-01	Dongguk University, Seoul	Seoul	South Korea	2001	0
Tourism management in heritage cities	4	Russo A.	Annals of Tourism Research	1607383	28	3	824-826	2001-01-01	Erasmus University Rotterdam	Rotterdam	Netherlands	2001	0
Volitional degrees of gambling behaviors	61	Oh H.	Annals of Tourism Research	1607383	28	3	618-637	2001-01-01	Iowa State University	Ames	United States	2001	1
Scoping the extent of adventure tourism accidents	47	Bentley T.	Annals of Tourism Research	1607383	28	3	705-726	2001-01-01	SCION	Rotorua	New Zealand	2001	1
The host should get lost: Paradigms in the tourism theory	106	Aramberri J.	Annals of Tourism Research	1607383	28	3	738-761	2001-01-01	Drexel University	Philadelphia	United States	2001	1
Mythological analysis of boating tourism	20	Johns N.	Annals of Tourism Research	1607383	28	2	334-359	2001-01-01	Bornholms Forskningscenter			2001	1
Assessing progress of tourism sustainability	37	Ko J.	Annals of Tourism Research	1607383	28	3	817-820	2001-01-01	University of Technology Sydney	Sydney	Australia	2001	0
Community issues and resident opinions of tourism	212	Williams J.	Annals of Tourism Research	1607383	28	2	269-290	2001-03-21	University of Otago	Dunedin	New Zealand	2001	1
Textile, tourism and community development	21	Cohen J.	Annals of Tourism Research	1607383	28	2	378-398	2001-03-21	Pennsylvania State University	State College	United States	2001	1
Postcards from Malta image, consumption, context	116	Markwick M.	Annals of Tourism Research	1607383	28	2	417-438	2001-03-21	University of Surrey	Surrey	United Kingdom	2001	1
Tourist harassment Barbados survey results	28	De Albuquerque K.	Annals of Tourism Research	1607383	28	2	477-492	2001-03-21	College of Charleston	Charleston	United States	2001	1
Literary places, tourism, and the heritage experience	124	Herbert D.	Annals of Tourism Research	1607383	28	2	312-333	2001-03-21	Swansea University	Swansea	United Kingdom	2001	1
On passports and border controls	29	O'Byrne D.	Annals of Tourism Research	1607383	28	2	399-416	2001-03-21	University of Surrey	Surrey	United Kingdom	2001	1
Outdoor adventure tourism a review of research approaches	115	Weber K.	Annals of Tourism Research	1607383	28	2	360-377	2001-03-21	La Trobe University	Melbourne	Australia	2001	1
Cointegration versus least squares regression	144	Kulendran N.	Annals of Tourism Research	1607383	28	2	291-311	2001-03-21	Victoria University Melbourne	Melbourne	Australia	2001	1
Developing and validating a riverboat gaming impact scale	41	Chen J.	Annals of Tourism Research	1607383	28	2	459-476	2001-03-21	Virginia Polytechnic Institute and State University	Blacksburg	United States	2001	1
Resident perceptions in the urban-rural fringe	123	Weaver D.	Annals of Tourism Research	1607383	28	2	439-458	2001-03-21	Griffith University	Brisbane	Australia	2001	1
The resort lifecycle theory generating processes and estimation	53	Lundtorp S.	Annals of Tourism Research	1607383	28	4	947-964	2001-09-10	Research Center of Bornholm			2001	1
An integrative framework for urban tourism research	82	Pearce D.	Annals of Tourism Research	1607383	28	4	926-946	2001-09-10	Victoria University of Wellington	Wellington	New Zealand	2001	1
Forecasting tourist arrivals	43	Lim C.	Annals of Tourism Research	1607383	28	4	965-977	2001-09-10	Griffith University	Brisbane	Australia	2001	1
Tourist perception of environmental impact	97	Hillery M.	Annals of Tourism Research	1607383	28	4	853-867	2001-09-10	CSIRO Sustainable Ecosystems	Canberra	Australia	2001	1
Tourists and Troglodytes negotiating for sustainabilty	30	Tucker H.	Annals of Tourism Research	1607383	28	4	868-891	2001-09-10	University of Otago	Dunedin	New Zealand	2001	1
Mediated resistance tourism and the host community	69	Joseph C.	Annals of Tourism Research	1607383	28	4	998-1009	2001-09-10	The University of Georgia	Athens	United States	2001	1
Tourism development assesing social gains and losses	52	Lindberg K.	Annals of Tourism Research	1607383	28	4	1010-1030	2001-09-10	Griffith University	Brisbane	Australia	2001	1
Earthquake effects on tourism in Central Italy	29	Mazzocchi M.	Annals of Tourism Research	1607383	28	4	1031-1046	2001-09-10	Alma Mater Studiorum Universita di Bologna	Bologna	Italy	2001	1
Urban hotel development patterns in the face of political shifts	27	Shoval N.	Annals of Tourism Research	1607383	28	4	908-925	2001-09-10	Hebrew University of Jerusalem	Jerusalem	Israel	2001	1
Female tourists and beach boys, romance or sex tourism?	112	Herold E.	Annals of Tourism Research	1607383	28	4	978-997	2001-09-10	University of Guelph	Guelph	Canada	2001	1
Ecotourism ventures rags or riches?	18	Loon R.	Annals of Tourism Research	1607383	28	4	892-907	2001-09-10	Sabi Sabi Game Reserve			2001	1
Validating quality dimensions	31	Ekinci Y.	Annals of Tourism Research	1607383	28	1	202-223	2001-12-01	University of Surrey	Surrey	United Kingdom	2001	1
Authenticity and sincerity in tourism	246	Taylor J.	Annals of Tourism Research	1607383	28	1	26-Jul	2001-12-01	Australian National University	Canberra	Australia	2001	1
Exploring social interactions of backpackers	142	Murphy L.	Annals of Tourism Research	1607383	28	1	50-67	2001-12-01	James Cook University, Australia	Townsville	Australia	2001	1
Community integration: Island tourism in Peru	119	Mitchell R.	Annals of Tourism Research	1607383	28	1	113-139	2001-12-01	University of Alberta	Edmonton	Canada	2001	1
Monthly seasonal variations: Asian tourism to Australia	81	Lim C.	Annals of Tourism Research	1607383	28	1	68-82	2001-12-01	Griffith University	Brisbane	Australia	2001	1
Why people travel to different places	102	Papatheodorou A.	Annals of Tourism Research	1607383	28	1	164-179	2001-12-01	University of Oxford	Oxford	United Kingdom	2001	1
Tourists and strippers: Liminal theater	37	Ryan C.	Annals of Tourism Research	1607383	28	1	140-163	2001-12-01	University of Waikato	Hamilton	New Zealand	2001	1
Forecasting tourism demand: An STM approach	53	Greenidge K.	Annals of Tourism Research	1607383	28	1	98-112	2001-12-01	Central Bank of Barbados			2001	1
(Other) bodies and tourism studies	104	Johnston L.	Annals of Tourism Research	1607383	28	1	180-201	2001-12-01	University of Edinburgh	Edinburgh	United Kingdom	2001	1
From collective provision to commodification of tourism?	15	Williams A.	Annals of Tourism Research	1607383	28	1	27-49	2001-12-01	University of Exeter	Exeter	United Kingdom	2001	1
Correcting response bias in tourist spending surveys	17	Leeworthy V.	Annals of Tourism Research	1607383	28	1	83-97	2001-12-01	National Oceanic and Atmospheric Administration	Washington	United States	2001	1
Destination image: Towards a conceptual framework	495	Gallarza M.	Annals of Tourism Research	1607383	29	1	56-78	2002-01-10	Universitat de ValEncia	Valencia	Spain	2002	1
Push and pull relationships	66	Kim S.	Annals of Tourism Research	1607383	29	1	257-260	2002-01-10	Sejong University	Seoul	South Korea	2002	0
Resident attitudes: A structural modeling approach	338	Gursoy D.	Annals of Tourism Research	1607383	29	1	79-105	2002-01-10	Washington State University	Pullman	United States	2002	1
Sustainable hotels for sustainable destinations	8	Marin C.	Annals of Tourism Research	1607383	29	1	266-268	2002-01-10	International Scientific Council for Island Development		Spain	2002	0
Backpacker tourism and Third World development	134	Scheyvens R.	Annals of Tourism Research	1607383	29	1	144-164	2002-01-10	Massey University	Palmerston North	New Zealand	2002	1
Built heritage and colonial cities	10	Henderson J.	Annals of Tourism Research	1607383	29	1	254-257	2002-01-10	Nanyang Technological University	Singapore City	Singapore	2002	0
Staying on farms: An ideological background	83	Åke Nilsson P.	Annals of Tourism Research	1607383	29	1	24-Jul	2002-01-10	Danish Ministry of Science, Technology and Innovation	Copenhagen	Denmark	2002	1
Tourism ecolabels	121	Buckley R.	Annals of Tourism Research	1607383	29	1	183-208	2002-01-10	Griffith University	Brisbane	Australia	2002	1
Tourism constraints among Israeli seniors	146	Fleischer A.	Annals of Tourism Research	1607383	29	1	106-123	2002-01-10	Hebrew University of Jerusalem	Jerusalem	Israel	2002	1
Revisiting the destination lifecycle model	84	Hovinen G.	Annals of Tourism Research	1607383	29	1	209-230	2002-01-10	Millersville University	Millersville	United States	2002	1
Love, anthropology and tourism	6	Singh S.	Annals of Tourism Research	1607383	29	1	261-264	2002-01-10	Tourism Recreation Research	Lucknow	India	2002	0
Impact of information technology on cultural tourism	5	Korzay M.	Annals of Tourism Research	1607383	29	1	264-266	2002-01-10	Bogazici Universitesi	Istanbul	Turkey	2002	0
Alternative tourism and social movements	98	Gard McGehee N.	Annals of Tourism Research	1607383	29	1	124-143	2002-01-10	Virginia Polytechnic Institute and State University	Blacksburg	United States	2002	1
The vicious circle" of tourism development in heritage cities"	88	Russo A.	Annals of Tourism Research	1607383	29	1	165-182	2002-01-10	Erasmus University Rotterdam	Rotterdam	Netherlands	2002	1
Host perceptions of impacts: A comparative tourism study	213	Tosun C.	Annals of Tourism Research	1607383	29	1	231-253	2002-01-10	Mustafa Kemal Universitesi	Antakya	Turkey	2002	1
Tourism, biodiversity and information	1	Di Castri F.	Annals of Tourism Research	1607383	29	1	269-270	2002-01-10	CNRS Centre National de la Recherche Scientifique	Paris	France	2002	0
Restructuring seaside tourism: The resort lifecyle	172	Agarwal S.	Annals of Tourism Research	1607383	29	1	25-55	2002-01-10	Sheffield Hallam University	Sheffield	United Kingdom	2002	1
Vacation behavior using a sequence alignment method	26	Bargeman B.	Annals of Tourism Research	1607383	29	2	320-337	2002-04-23	Tilburg University	Tilburg	Netherlands	2002	1
Tourist roles: Needs and the lifecourse	121	Gibson H.	Annals of Tourism Research	1607383	29	2	358-383	2002-04-23	University of Florida	Gainesville	United States	2002	1
Human-environmental relations with tourism	79	Gössling S.	Annals of Tourism Research	1607383	29	2	539-556	2002-04-23	Lunds Universitet	Lund	Sweden	2002	1
Touring mines and mining tourists	31	Pretes M.	Annals of Tourism Research	1607383	29	2	439-456	2002-04-23	Australian National University	Canberra	Australia	2002	1
Evaluating natural attractions for tourism	79	Deng J.	Annals of Tourism Research	1607383	29	2	422-438	2002-04-23	University of Alberta	Edmonton	Canada	2002	1
Resident's perceptions of the cultural benefits of tourism	185	Besculides A.	Annals of Tourism Research	1607383	29	2	303-319	2002-04-23	Northern Arizona University	Flagstaff	United States	2002	1
Environmental indicators	61	Hughes G.	Annals of Tourism Research	1607383	29	2	457-477	2002-04-23	University of Edinburgh	Edinburgh	United Kingdom	2002	1
The philosophic practitioner	129	Tribe J.	Annals of Tourism Research	1607383	29	2	338-357	2002-04-23	Buckinghamshire New University	Buckingham	United Kingdom	2002	1
Timely and accurate estimates of pleasure trip volume	1	Kim D.	Annals of Tourism Research	1607383	29	2	560-562	2002-04-23	Korea Culture and Tourism Institute	Seoul	South Korea	2002	0
Destination benchmarking	76	Kozak M.	Annals of Tourism Research	1607383	29	2	497-519	2002-04-23	Mugla Universitesi	Mugla	Turkey	2002	1
Language learners as cultural tourists	8	Kennett B.	Annals of Tourism Research	1607383	29	2	557-559	2002-04-23	University of Queensland	Brisbane	Australia	2002	0
An examination of golf vacationers' novelty	43	Petrick J.	Annals of Tourism Research	1607383	29	2	384-400	2002-04-23	Texas A and M University	College Station	United States	2002	1
Desirability of differences in destinations	58	Andsager J.	Annals of Tourism Research	1607383	29	2	401-421	2002-04-23	Washington State University	Pullman	United States	2002	1
Backpacking experiences: A type and form analysis	152	Uriely N.	Annals of Tourism Research	1607383	29	2	520-538	2002-04-23	Ben-Gurion University of the Negev	Beer Sheba	Israel	2002	1
Tour operators and destination safety	91	Cavlek N.	Annals of Tourism Research	1607383	29	2	478-496	2002-04-27	University of Zagreb	Zagreb	Croatia	2002	1
Representing New Zealand: Tourism imagery and ideology	90	Ateljevic I.	Annals of Tourism Research	1607383	29	3	648-667	2002-07-01	Victoria University of Wellington	Wellington	New Zealand	2002	1
Touristic forms of life in Nepal	17	Hepburn S.	Annals of Tourism Research	1607383	29	3	611-630	2002-07-01	Trent University	Peterborough	Canada	2002	1
Residents' attitudes toward tourism development	206	Teye V.	Annals of Tourism Research	1607383	29	3	668-688	2002-07-01	Arizona State University	Tempe	United States	2002	1
Spatial demand for national battlefield parks	23	Hanink D.	Annals of Tourism Research	1607383	29	3	707-719	2002-07-01	University of Connecticut	Storrs	United States	2002	1
Tourists and aboriginal people	83	Ryan C.	Annals of Tourism Research	1607383	29	3	631-647	2002-07-01	University of Waikato	Hamilton	New Zealand	2002	1
Categorical classification of tourism dining	62	Au N.	Annals of Tourism Research	1607383	29	3	819-833	2002-07-01	Hong Kong Polytechnic University	Hong Kong	China	2002	1
Contrasting strategies: Tourism in Denmark and Singapore	20	Ooi C.	Annals of Tourism Research	1607383	29	3	689-706	2002-07-01	Copenhagen Business School	Copenhagen	Denmark	2002	1
Age-related lifecycles: Purpose variations	42	Collins D.	Annals of Tourism Research	1607383	29	3	801-818	2002-07-01	University of Queensland	Brisbane	Australia	2002	1
Modeling tourism crime: The 2000 America's Cup	49	Barker M.	Annals of Tourism Research	1607383	29	3	762-782	2002-07-01	None	None	None	2002	1
Biodiversity and tourism: Impacts and interventions	39	Van Der Duim R.	Annals of Tourism Research	1607383	29	3	743-761	2002-07-01	Wageningen University and Research Centre	Wageningen	Netherlands	2002	1
Cooperative branding for rural destinations	316	Cai L.	Annals of Tourism Research	1607383	29	3	720-742	2002-07-01	Purdue University	West Lafayette	United States	2002	1
The sacred and the profane: A tourist typology	134	Wickens E.	Annals of Tourism Research	1607383	29	3	834-851	2002-07-01	Buckinghamshire New University	Buckingham	United Kingdom	2002	1
The politics of tour guiding: Image management in Indonesia	93	Dahles H.	Annals of Tourism Research	1607383	29	3	783-800	2002-07-01	Vrije Universiteit Amsterdam	Amsterdam	Netherlands	2002	1
Tourism as the subject of North American doctoral dissertations, 1987-2000	21	Meyer-Arendt K.	Annals of Tourism Research	1607383	29	4	1171-1174	2002-10-01	University of West Florida	Pensacola	United States	2002	0
Rural tourism in Spain	61	Yagüe Perales R.	Annals of Tourism Research	1607383	29	4	1101-1110	2002-10-01	Universitat de ValEncia	Valencia	Spain	2002	1
African-American travel agents: Travails and survival	12	Butler D.	Annals of Tourism Research	1607383	29	4	1022-1035	2002-10-01	University of Southern Mississippi	Hattiesburg	United States	2002	1
Tourism and China's development: Policies, regional economic growth and ecotourism	1	Xie P.	Annals of Tourism Research	1607383	29	4	1181-1183	2002-10-01	Bowling Green State University	Bowling Green	United States	2002	0
The world's leading outbound markets	0	Smith S.	Annals of Tourism Research	1607383	29	4	1203-1205	2002-10-01	University of Waterloo	Waterloo	Canada	2002	0
Tourism: A modern synthesis	0	Changuk Lee C.	Annals of Tourism Research	1607383	29	4	1196-1197	2002-10-01	Temple University	Philadelphia	United States	2002	0
Dark tourism: The attraction of death and disaster	1	Smith W.	Annals of Tourism Research	1607383	29	4	1188-1189	2002-10-01	Walkerston Tourism Recovery Partnership		Canada	2002	0
Encyclopedia of travel literature	1	Leiper N.	Annals of Tourism Research	1607383	29	4	1190-1192	2002-10-01	Southern Cross University	Lismore	Australia	2002	0
Tourism in Southeast Asia	0	Gray J.	Annals of Tourism Research	1607383	29	4	1179-1181	2002-10-01	Seacanoe			2002	0
Hiroshima and Nagasaki in Japanese guidebooks	28	Siegenthaler P.	Annals of Tourism Research	1607383	29	4	1111-1137	2002-10-01	University of Texas at Austin	Austin	United States	2002	1
Gender/tourism/fun?	2	Burman J.	Annals of Tourism Research	1607383	29	4	1205-1207	2002-10-01	York University	Toronto	Canada	2002	0
The tourism-leisure behavioural continuum	74	Carr N.	Annals of Tourism Research	1607383	29	4	972-986	2002-10-01	University of Queensland	Brisbane	Australia	2002	1
Tourism and seasonal retirement migration	91	Gustafson P.	Annals of Tourism Research	1607383	29	4	899-918	2002-10-01	Goteborgs Universitet	Goteborg	Sweden	2002	1
A new paradigm in guiding: The madrich as a role model	41	Cohen E.	Annals of Tourism Research	1607383	29	4	919-932	2002-10-01	Bar-Ilan University	Ramat Gan	Israel	2002	1
Working at play: A history of the vacations in the United States	0	Kostiainen A.	Annals of Tourism Research	1607383	29	4	1186-1187	2002-10-01	Tampereen Yliopisto	Tampere	Finland	2002	0
Tourism and local economic development in China	1	Xiao H.	Annals of Tourism Research	1607383	29	4	1201-1203	2002-10-01	University of Waterloo	Waterloo	Canada	2002	0
Anatomy of demand in international tourism: The case of Aruba	0	Uysal M.	Annals of Tourism Research	1607383	29	4	1198-1199	2002-10-01	Virginia Polytechnic Institute and State University	Blacksburg	United States	2002	0
Marketing in travel and tourism	1	R. R.	Annals of Tourism Research	1607383	29	4	1183-1185	2002-10-01	University of Technology Sydney	Sydney	Australia	2002	0
Management, marketing, and the political economy of travel and tourism	0	Leung P.	Annals of Tourism Research	1607383	29	4	1200-1201	2002-10-01	Hong Kong Polytechnic University	Hong Kong	China	2002	0
Tourism attraction systems: Exploring cultural behavior	118	Richards G.	Annals of Tourism Research	1607383	29	4	1048-1064	2002-10-01	Tilburg University	Tilburg	Netherlands	2002	1
Cultural tourism in Kenya	12	Ondimu K.	Annals of Tourism Research	1607383	29	4	1036-1047	2002-10-01	Moi University	Eldoret	Kenya	2002	1
Tourism and the less developed world: Issues and case studies	0	Buckley R.	Annals of Tourism Research	1607383	29	4	1192-1193	2002-10-01	Griffith University	Brisbane	Australia	2002	0
Sustainable tourism and the question of the commons	142	Briassoulis H.	Annals of Tourism Research	1607383	29	4	1065-1085	2002-10-01	Panepistimion Aegaeou	Mytilene	Greece	2002	1
The commercialized crafts of Thailand: Hill tribes and lowland villages	1	Aramberri J.	Annals of Tourism Research	1607383	29	4	1194-1196	2002-10-01	Drexel University	Philadelphia	United States	2002	0
Tourism and cultural proximity: Example from New Zealand	55	Ryan C.	Annals of Tourism Research	1607383	29	4	952-971	2002-10-01	University of Waikato	Hamilton	New Zealand	2002	1
Partnership and regional tourism in Brazil	82	De Araujo L.	Annals of Tourism Research	1607383	29	4	1138-1164	2002-10-01	Universidade Federal de Alagoas	Maceio	Brazil	2002	1
Airport runway slots: Limits to growth	12	Debbage K.	Annals of Tourism Research	1607383	29	4	933-951	2002-10-01	The University of North Carolina at Greensboro	Greensboro	United States	2002	1
Profiling tourists to ecotourism operations	8	Higham J.	Annals of Tourism Research	1607383	29	4	1168-1171	2002-10-01	University of Otago	Dunedin	New Zealand	2002	0
Tourism and cultural revival	63	Grünewald R.	Annals of Tourism Research	1607383	29	4	1004-1021	2002-10-01	Universidade Federal da Paraiba	Joao Pessoa	Brazil	2002	1
Tourism and immigration: Comparing alternative approaches	14	Oigenblick L.	Annals of Tourism Research	1607383	29	4	1086-1100	2002-10-01	Technion - Israel Institute of Technology	Haifa	Israel	2002	1
Auschwitz: Museum interpretation and darker tourism	87	Miles W.	Annals of Tourism Research	1607383	29	4	1175-1178	2002-10-01	Northeastern University	Boston	United States	2002	0
Market positioning analysis: A hybrid approach	90	Chen J.	Annals of Tourism Research	1607383	29	4	987-1003	2002-10-01	Eastern Michigan University	Ypsilanti	United States	2002	1
The use of sustainable tourism practices	4	Twynam G.	Annals of Tourism Research	1607383	29	4	1165-1168	2002-10-01	Thompson Rivers University	Kamloops	Canada	2002	0
SERVQUAL reliability and validity in travel agencies	33	Bigné J.	Annals of Tourism Research	1607383	30	1	258-262	2003-01-01	Universitat de ValEncia	Valencia	Spain	2003	0
Pilgrimage at contested sites	119	Digance J.	Annals of Tourism Research	1607383	30	1	143-159	2003-01-01	Griffith University	Brisbane	Australia	2003	1
A model of demand for international tourism	94	Divisekera S.	Annals of Tourism Research	1607383	30	1	31-49	2003-01-01	Victoria University Melbourne	Melbourne	Australia	2003	1
Stakeholders' views on higher tourism education	9	Ernawati D.	Annals of Tourism Research	1607383	30	1	255-258	2003-01-01	James Cook University, Australia	Townsville	Australia	2003	0
Subjective norms effects on job satisfaction	18	Lam T.	Annals of Tourism Research	1607383	30	1	160-177	2003-01-01	Hong Kong Polytechnic University	Hong Kong	China	2003	1
Labor mobility into tourism attraction and satisfaction	52	Szivas E.	Annals of Tourism Research	1607383	30	1	64-76	2003-01-01	University of Surrey	Surrey	United Kingdom	2003	1
The core of heritage tourism	189	Poria Y.	Annals of Tourism Research	1607383	30	1	238-254	2003-01-01	University of Surrey	Surrey	United Kingdom	2003	1
Motion picture impacts on destination images	250	Kim H.	Annals of Tourism Research	1607383	30	1	216-237	2003-01-01	Texas A and M University	College Station	United States	2003	1
Festival as creative destination	157	Prentice R.	Annals of Tourism Research	1607383	30	1	30-Jul	2003-01-01	University of Sunderland	Sunderland	United Kingdom	2003	1
Market segmentation by tourists' sentiments	56	Chen J.	Annals of Tourism Research	1607383	30	1	178-193	2003-01-01	Internationale Fachhochschule Bad Honnef	Bad Honnef	Germany	2003	1
Highland and other haunts ghosts on Scottish tourism	18	Inglis D.	Annals of Tourism Research	1607383	30	1	50-63	2003-01-01	University of Aberdeen	Aberdeen	United Kingdom	2003	1
Tourism and understanding the MBA study mission	25	Litvin S.	Annals of Tourism Research	1607383	30	1	77-93	2003-01-01	College of Charleston	Charleston	United States	2003	1
In need of new environmental ethics for tourism?	107	Holden A.	Annals of Tourism Research	1607383	30	1	94-108	2003-01-01	University of Bedfordshire	Luton	United Kingdom	2003	1
Social impacts of the Sydney Olympics	204	Waitt G.	Annals of Tourism Research	1607383	30	1	194-215	2003-01-01	University of Wollongong	Wollongong	Australia	2003	1
ECOSERV Ecotourist's quality expectations	102	Khan M.	Annals of Tourism Research	1607383	30	1	109-124	2003-01-01	Howard University	Washington	United States	2003	1
Tourism and nationalism	105	Pretes M.	Annals of Tourism Research	1607383	30	1	125-142	2003-01-01	Australian National University	Canberra	Australia	2003	1
Hotel investment in open area	10	Cox L.	Annals of Tourism Research	1607383	30	2	342-352	2003-04-01	University of Hawaii at Manoa	Honolulu	United States	2003	1
Touring Churchill's England: Rituals of kinship and belonging	22	Palmer C.	Annals of Tourism Research	1607383	30	2	426-445	2003-04-01	University of Brighton	Brighton	United Kingdom	2003	1
Local economic impacts: The British Open	72	Gelan A.	Annals of Tourism Research	1607383	30	2	406-425	2003-04-01	The James Hutton Institute	Aberdeen	United Kingdom	2003	1
Shades of dark tourism: Alcatraz and Robben Island	129	Strange C.	Annals of Tourism Research	1607383	30	2	386-405	2003-04-01	University of Toronto	Toronto	Canada	2003	1
Global and local interactions in tourism	54	Teo P.	Annals of Tourism Research	1607383	30	2	287-306	2003-04-01	National University of Singapore	Singapore City	Singapore	2003	1
Pay determination: A socioeconomic framework	25	Riley M.	Annals of Tourism Research	1607383	30	2	446-464	2003-04-01	University of Surrey	Surrey	United Kingdom	2003	1
Implications of potential green tourism development	21	Hong S.	Annals of Tourism Research	1607383	30	2	323-341	2003-04-01	Konkuk University	Seoul	South Korea	2003	1
Cultural rural tourism: Evidence from Canada	102	MacDonald R.	Annals of Tourism Research	1607383	30	2	307-322	2003-04-01	University of Prince Edward Island	Charlottetown	Canada	2003	1
Change in an Estonian resort: Contrasting development contexts	15	Worthington B.	Annals of Tourism Research	1607383	30	2	369-385	2003-04-01	University of Abertay Dundee	Dundee	United Kingdom	2003	1
A cross-cultural study of airline passengers	11	Seongseop Kim S.	Annals of Tourism Research	1607383	30	2	489-492	2003-04-01	Sejong University	Seoul	South Korea	2003	0
Noticing notices: Tourism to order	20	Dann G.	Annals of Tourism Research	1607383	30	2	465-484	2003-04-01	University of Bedfordshire	Luton	United Kingdom	2003	1
Changes in skiing and snowmobiling in Swedish mountains	24	Fredman P.	Annals of Tourism Research	1607383	30	2	485-488	2003-04-01	European Tourism Research Institute	Ostersund	Sweden	2003	0
Commoditizing culture: Tourism and Maya identity	105	Medina L.	Annals of Tourism Research	1607383	30	2	353-368	2003-04-01	Michigan State University	East Lansing	United States	2003	1
Linkages between tourism and agriculture in Mexico	92	Torres R.	Annals of Tourism Research	1607383	30	3	546-566	2003-07-01	East Carolina University	Greenville	United States	2003	1
The context of third world tourism marketing	163	Echtner C.	Annals of Tourism Research	1607383	30	3	660-682	2003-07-01	University of Calgary	Calgary	Canada	2003	1
Relationship marketing the challenge for destinations	54	Fyall A.	Annals of Tourism Research	1607383	30	3	644-659	2003-07-01	Bournemouth University	Bournemouth	United Kingdom	2003	1
Staged authenticity and heritage tourism	221	Chhabra D.	Annals of Tourism Research	1607383	30	3	702-719	2003-07-01	California State University Sacramento	Sacramento	United States	2003	1
Tourist roles, perceived risk and international tourism	254	Lepp A.	Annals of Tourism Research	1607383	30	3	606-624	2003-07-01	University of Florida	Gainesville	United States	2003	1
The boundaries of nature tourism	41	Waitt G.	Annals of Tourism Research	1607383	30	3	523-545	2003-07-01	University of Wollongong	Wollongong	Australia	2003	1
Tourism and globalization: Economic Impact in Indonesia	65	Sugiyarto G.	Annals of Tourism Research	1607383	30	3	683-701	2003-07-01	University of Nottingham	Nottingham	United Kingdom	2003	1
Emergence of mountain-based adventure tourism	107	Beedie P.	Annals of Tourism Research	1607383	30	3	625-643	2003-07-01	De Montfort University	Leicester	United Kingdom	2003	1
Tourists and residents use of a shopping space	53	Snepenger D.	Annals of Tourism Research	1607383	30	3	567-580	2003-07-01	Montana State University - Bozeman	Bozeman	United States	2003	1
Maltese responses to tourism	45	Bramwell B.	Annals of Tourism Research	1607383	30	3	581-605	2003-07-01	Sheffield Hallam University	Sheffield	United Kingdom	2003	1
Competitive potential of tourism in destinations	51	Melián-González A.	Annals of Tourism Research	1607383	30	3	720-740	2003-07-01	Universidad de Las Palmas de Gran Canaria	Las Palmas de Gran Canaria	Spain	2003	1
Tourism development in the Canary islands	17	Gil S.	Annals of Tourism Research	1607383	30	3	744-747	2003-07-01	Universidad de Las Palmas de Gran Canaria	Las Palmas de Gran Canaria	Spain	2003	0
Being a tourist: Finding meaning in pleasure travel	2	Harrison J.	Annals of Tourism Research	1607383	30	4	964-966	2003-10-01	The University of British Columbia	Vancouver	Canada	2003	0
Saudi Arabian tourism patterns and attitudes	7	Seddon P.	Annals of Tourism Research	1607383	30	4	957-959	2003-10-01	University of Otago	Dunedin	New Zealand	2003	0
Market shares analysis: The case of french tourism demand	58	Durbarry R.	Annals of Tourism Research	1607383	30	4	927-941	2003-10-01	University of Nottingham	Nottingham	United Kingdom	2003	1
Decomposing seasonal concentration	37	Fernández-Morales A.	Annals of Tourism Research	1607383	30	4	942-956	2003-10-01	Universidad de Malaga	Malaga	Spain	2003	1
Tourism crisis management US response to September 11	153	Blake A.	Annals of Tourism Research	1607383	30	4	813-832	2003-10-01	University of Nottingham	Nottingham	United Kingdom	2003	1
Pre- and post-casino impact of residents' perception	51	Lee C.	Annals of Tourism Research	1607383	30	4	868-885	2003-10-01	Kyung Hee University	Seoul	South Korea	2003	1
The convergence process in heritage tourism	83	Apostolakis A.	Annals of Tourism Research	1607383	30	4	795-812	2003-10-01	University of Portsmouth	Portsmouth	United Kingdom	2003	1
International leisure tourists' involvement profile	85	Gursoy D.	Annals of Tourism Research	1607383	30	4	906-926	2003-10-01	Washington State University Pullman	Pullman	United States	2003	1
Tourists and refugees: Coinciding sociocultural impacts	8	Russell R.	Annals of Tourism Research	1607383	30	4	833-846	2003-10-01	Indiana University	Bloomington	United States	2003	1
Territorial planning and tourism development tax	16	Piga C.	Annals of Tourism Research	1607383	30	4	886-905	2003-10-01	University of Nottingham	Nottingham	United Kingdom	2003	1
Backpacker ethnography	159	Sørensen A.	Annals of Tourism Research	1607383	30	4	847-867	2003-10-01	Centre for Regional and Tourism Research	Nekso	Denmark	2003	1
Gallipoli thanatourism The meaning of ANZAC	67	Slade P.	Annals of Tourism Research	1607383	30	4	779-794	2003-10-01	University of the Sunshine Coast	Sippy Downs	Australia	2003	1
Framing Portugal: Representational dynamics	109	Santos C.	Annals of Tourism Research	1607383	31	1	122-138	2004-01-01	University of Illinois at Urbana-Champaign	Urbana	United States	2004	1
Estimating income effects of a sport tourism event	64	Daniels M.	Annals of Tourism Research	1607383	31	1	180-199	2004-01-01	George Mason University	Fairfax	United States	2004	1
The tradition of invention: Conceiving Las Vegas	26	Douglass W.	Annals of Tourism Research	1607383	31	1	23-Jul	2004-01-01	University of Nevada, Reno	Reno	United States	2004	1
Exploring the evolution of tourism resorts	74	Papatheodorou A.	Annals of Tourism Research	1607383	31	1	219-237	2004-01-01	University of Surrey	Surrey	United Kingdom	2004	1
Holidaytaking and the sense of well-being	120	Gilbert D.	Annals of Tourism Research	1607383	31	1	103-121	2004-01-01	University of Surrey	Surrey	United Kingdom	2004	1
Tourism research on Greece: A critical overview	12	Galani-Moutafi V.	Annals of Tourism Research	1607383	31	1	157-179	2004-01-01	Panepistimion Aegaeou	Mytilene	Greece	2004	1
Tourism planning: A third way?	75	Burns P.	Annals of Tourism Research	1607383	31	1	24-43	2004-01-01	University of Brighton	Brighton	United Kingdom	2004	1
The tourist moment	88	Cary S.	Annals of Tourism Research	1607383	31	1	61-77	2004-01-01	UC Berkeley	Berkeley	United States	2004	1
Travel as transition: Identity and place	57	White N.	Annals of Tourism Research	1607383	31	1	200-218	2004-01-01	Monash University	Melbourne	Australia	2004	1
This trip really changed me: Backpackers' narratives of self-change	235	Noy C.	Annals of Tourism Research	1607383	31	1	78-102	2004-01-01	Hebrew University of Jerusalem	Jerusalem	Israel	2004	1
Beyond the tourist bubble? Cruiseship passengers in port	71	Jaakson R.	Annals of Tourism Research	1607383	31	1	44-60	2004-01-01	University of Toronto	Toronto	Canada	2004	1
Which tourism rules? Green standards and GATS	38	Bendell J.	Annals of Tourism Research	1607383	31	1	139-156	2004-01-01	University of Nottingham	Nottingham	United Kingdom	2004	1
The demonstration effect revisited	27	Fisher D.	Annals of Tourism Research	1607383	31	2	428-446	2004-04-01	Lincoln University, New Zealand	Christchurch	New Zealand	2004	1
An Analysis of whalewatching codes of conduct	77	Garrod B.	Annals of Tourism Research	1607383	31	2	334-352	2004-04-01	Aberystwyth University	Aberystwyth	United Kingdom	2004	1
The context of third world tourism marketing	1	Nash D.	Annals of Tourism Research	1607383	31	2	467-469	2004-04-01	University of Connecticut	Storrs, CT 06269-2176		2004	0
Segmenting cruisers by loyalty	46	Petrick J.	Annals of Tourism Research	1607383	31	2	472-475	2004-04-01	Texas A and M University	College Station	United States	2004	0
Attributes of popular cultural attractions in Hong Kong	36	McKercher B.	Annals of Tourism Research	1607383	31	2	393-407	2004-04-01	School of Hotel and Tourism Management, Hong Kong	Hong Kong	China	2004	1
Reconceptualizing tourism	223	Farrell B.	Annals of Tourism Research	1607383	31	2	274-295	2004-04-01	University of California, Santa Cruz	Santa Cruz	United States	2004	1
No-escape natural disaster: Mitigating impacts on tourism	46	Huan T.	Annals of Tourism Research	1607383	31	2	255-273	2004-04-01	National Chiayi University	Chiayi	Taiwan	2004	1
Distance effects on residents' attitudes toward tourism	147	Jurowski C.	Annals of Tourism Research	1607383	31	2	296-312	2004-04-01	Northern Arizona University	Flagstaff	United States	2004	1
Tourism planning in Spain: Evolution and perspectives	46	Ivars Baidal J.	Annals of Tourism Research	1607383	31	2	313-333	2004-04-01	Universitat d'Alacant	Alicante	Spain	2004	1
The context of third world tourism marketing	2	Echtner C.	Annals of Tourism Research	1607383	31	2	469-471	2004-04-01	University of Mauritius	Reduit	Mauritius	2004	0
Analyzing seasonality in welsh room occupancy data	33	Koenig N.	Annals of Tourism Research	1607383	31	2	374-392	2004-04-01	Swansea University	Swansea	United Kingdom	2004	1
An integrative model of tourists' information search behavior	229	Gursoy D.	Annals of Tourism Research	1607383	31	2	353-373	2004-04-01	Washington State University Pullman	Pullman	United States	2004	1
Culture confusion: Intercultural adaptation in tourism	87	Hottola P.	Annals of Tourism Research	1607383	31	2	447-466	2004-04-01	Ita-Suomen yliopisto	Kuopio	Finland	2004	1
Vertical integration in the European package tour business	27	Theuvsen L.	Annals of Tourism Research	1607383	31	2	475-478	2004-04-01	Universitat Gottingen	Gottingen	Germany	2004	0
Roles tourists play: An Australian perspective	13	Foo J.	Annals of Tourism Research	1607383	31	2	408-427	2004-04-01	Eureka Strategic Research	Sydney	Australia	2004	1
Nature tourism constraints: A cross-activity comparison	98	Nyaupane G.	Annals of Tourism Research	1607383	31	3	540-555	2004-07-01	Pennsylvania State University	State College	United States	2004	1
Assessment and role of destination-self-congruity	32	Kastenholz E.	Annals of Tourism Research	1607383	31	3	719-723	2004-07-01	Universidade de Aveiro	Aveiro	Portugal	2004	0
Factors influencing destination image	501	Beerli A.	Annals of Tourism Research	1607383	31	3	657-681	2004-07-01	Universidad de Las Palmas de Gran Canaria	Las Palmas de Gran Canaria	Spain	2004	1
Emotions in segmentation: An empirical study	107	Bigné J.	Annals of Tourism Research	1607383	31	3	682-696	2004-07-01	Universitat de ValEncia	Valencia	Spain	2004	1
Host produced rural tourism: Towa's Tokyo antenna shop	14	Thompson C.	Annals of Tourism Research	1607383	31	3	580-600	2004-07-01	Ohio University	Athens	United States	2004	1
The over-reaction to SARS and the collapse of Asian tourism	38	McKercher B.	Annals of Tourism Research	1607383	31	3	716-719	2004-07-01	Hong Kong Polytechnic University	Hong Kong	China	2004	0
A DEA evaluation of Taipei hotels	126	Chiang W.	Annals of Tourism Research	1607383	31	3	712-715	2004-07-01	National Central University Taiwan	Chung-Li	Taiwan	2004	0
The economic determinants of seasonal patterns	61	Nadal J.	Annals of Tourism Research	1607383	31	3	697-711	2004-07-01	Universitat de les Illes Balears	Palma	Spain	2004	1
Place and identity in tourists' accounts	75	McCabe S.	Annals of Tourism Research	1607383	31	3	601-622	2004-07-01	Sheffield Hallam University	Sheffield	United Kingdom	2004	1
Community tourism planning: A self-assessment instrument	67	Reid D.	Annals of Tourism Research	1607383	31	3	623-639	2004-07-01	University of Guelph	Guelph	Canada	2004	1
Entrepreneurship, chaos and the tourism area lifecycle	132	Russell R.	Annals of Tourism Research	1607383	31	3	556-579	2004-07-01	RMIT University	Melbourne	Australia	2004	1
Host attitudes toward tourism: An improved structural model	243	Gursoy D.	Annals of Tourism Research	1607383	31	3	495-516	2004-07-01	Washington State University Pullman	Pullman	United States	2004	1
Cultural politics and contested place identity	43	Jeong S.	Annals of Tourism Research	1607383	31	3	640-656	2004-07-01	University of Illinois		United States	2004	1
The role of mood on tourism product evaluations	49	Sirakaya E.	Annals of Tourism Research	1607383	31	3	517-539	2004-07-01	Texas A and M University	College Station	United States	2004	1
Tourist familiarity and imagery	51	Prentice R.	Annals of Tourism Research	1607383	31	4	923-945	2004-10-01	University of Sunderland	Sunderland	United Kingdom	2004	1
Planning the summer vacation - An adaptable process	87	Decrop A.	Annals of Tourism Research	1607383	31	4	1008-1030	2004-10-01	University of Namur	Namur WNA	Belgium	2004	1
Sound and meaning in Aboriginal tourism	26	Mason K.	Annals of Tourism Research	1607383	31	4	837-854	2004-10-01	University of Alberta	Edmonton	Canada	2004	1
Natural amenities, tourism and income distribution	57	Marcouiller D.	Annals of Tourism Research	1607383	31	4	1031-1050	2004-10-01	University of Wisconsin Madison	Madison	United States	2004	1
Profiling risk perceptions of tourists	50	Floyd M.	Annals of Tourism Research	1607383	31	4	1051-1054	2004-10-01	University of Florida	Gainesville	United States	2004	0
Tourism's uneven impact - History on Cannery Row	13	Fotsch P.	Annals of Tourism Research	1607383	31	4	779-800	2004-10-01	California State University Monterey Bay	Seaside	United States	2004	1
Prior knowledge, credibility and information search	110	Kerstetter D.	Annals of Tourism Research	1607383	31	4	961-985	2004-10-01	Pennsylvania State University	State College	United States	2004	1
Cultural tourism, the state, and Day of the Dead	25	Cano L.	Annals of Tourism Research	1607383	31	4	879-898	2004-10-01	Instituto Nacional de Antropologia e Historia, Mexico	Mexico City	Mexico	2004	1
The effect of prior experience on vacation behavior	139	Lehto X.	Annals of Tourism Research	1607383	31	4	801-818	2004-10-01	Purdue University	West Lafayette	United States	2004	1
Rethinking standards from green to sustainable	82	Font X.	Annals of Tourism Research	1607383	31	4	986-1007	2004-10-01	Leeds Beckett University	Leeds	United Kingdom	2004	1
Coastal tourism and shoreline management	40	Jennings S.	Annals of Tourism Research	1607383	31	4	899-922	2004-10-01	London Metropolitan University	London	United Kingdom	2004	1
Mitigating tourism seasonality - A quantitative approach	62	Jang S.	Annals of Tourism Research	1607383	31	4	819-836	2004-10-01	Kansas State University	Manhattan	United States	2004	1
Traveling with a disability - More than an Access Issue	78	Yau M.	Annals of Tourism Research	1607383	31	4	946-960	2004-10-01	Hong Kong Polytechnic University	Hong Kong	China	2004	1
Food in tourism - Attraction and impediment	213	Cohen E.	Annals of Tourism Research	1607383	31	4	755-778	2004-10-01	Hebrew University of Jerusalem	Jerusalem	Israel	2004	1
Play in adventure tourism - The case of Arctic trekking	52	Gyimóthy S.	Annals of Tourism Research	1607383	31	4	855-878	2004-10-01	Lunds Universitet	Lund	Sweden	2004	1
Tourism resource management of regional culture	0	Tussyadiah I.	Annals of Tourism Research	1607383	32	1	275-277	2005-01-01	Tohoku University	Sendai	Japan	2005	0
Family business in tourism. State of the art	101	Getz D.	Annals of Tourism Research	1607383	32	1	237-258	2005-01-01	University of Calgary	Calgary	Canada	2005	1
Understanding tourist behavior using Means-End Chain theory	29	McIntosh A.	Annals of Tourism Research	1607383	32	1	259-262	2005-01-01	Lincoln University, New Zealand	Christchurch	New Zealand	2005	0
An ethnography of englishness. Experiencing identity through tourism	86	Palmer C.	Annals of Tourism Research	1607383	32	1	27-Jul	2005-01-01	University of Brighton	Brighton	United Kingdom	2005	1
Tourist safety in New Zealand and Scotland	14	Page S.	Annals of Tourism Research	1607383	32	1	150-166	2005-01-01	University of Stirling	Stirling	United Kingdom	2005	1
Forecasting gaming referenda	6	Sirakaya E.	Annals of Tourism Research	1607383	32	1	127-149	2005-01-01	Texas A and M University	College Station	United States	2005	1
Tourism, performance and social exclusion in Olde York""	36	Mordue T.	Annals of Tourism Research	1607383	32	1	179-198	2005-01-01	University of Teesside	Tees Valley	United Kingdom	2005	1
Physical design correlates of small ventures' profitability	1	Haber S.	Annals of Tourism Research	1607383	32	1	269-272	2005-01-01	Ben-Gurion University of the Negev	Beer Sheba	Israel	2005	0
Reimaging the city. The value of sport initiatives	88	Smith A.	Annals of Tourism Research	1607383	32	1	217-236	2005-01-01	University of Westminster	London	United Kingdom	2005	1
Stochastic modeling. A three-stage tourist choice process	67	Nicolau J.	Annals of Tourism Research	1607383	32	1	49-69	2005-01-01	Universitat d'Alacant	Alicante	Spain	2005	1
Market segmentation. A neural network application	42	Bloom J.	Annals of Tourism Research	1607383	32	1	93-111	2005-01-01	Universiteit Stellenbosch	Stellenbosch	South Africa	2005	1
Tourism without threat? Excerpts from rural Costa Rica	5	Jackiewicz E.	Annals of Tourism Research	1607383	32	1	266-268	2005-01-01	California State University Northridge	Northridge	United States	2005	0
Cancer and tourism	23	Hunter-Jones P.	Annals of Tourism Research	1607383	32	1	70-92	2005-01-01	Manchester Metropolitan University	Manchester	United Kingdom	2005	1
Tourism and statistics. Bibliometric study 1998-2002	47	Palmer A.	Annals of Tourism Research	1607383	32	1	167-178	2005-01-01	Universitat de les Illes Balears	Palma	Spain	2005	1
Source knowledge for tourism research	16	Xiao H.	Annals of Tourism Research	1607383	32	1	272-275	2005-01-01	University of Waterloo	Waterloo	Canada	2005	0
The development of health tourism services	76	García-Altés A.	Annals of Tourism Research	1607383	32	1	262-266	2005-01-01	Fundación Instituto de Investigación en Servicios de Salud	Barcelona	Spain	2005	0
The tourist experience. Conceptual developments	255	Uriely N.	Annals of Tourism Research	1607383	32	1	199-216	2005-01-01	University of Illinois at Chicago	Chicago	United States	2005	1
The tourism area lifecycle and regime switching models	28	Moore W.	Annals of Tourism Research	1607383	32	1	112-126	2005-01-01	Research Department	Bridgetown	Barbados	2005	1
Stakeholder collaboration and heritage management	191	Aas C.	Annals of Tourism Research	1607383	32	1	28-48	2005-01-01	Merkantilt Institutt	Oslo	Norway	2005	1
Tourism satellite accounts: Implementation in Tanzania	6	Sharma A.	Annals of Tourism Research	1607383	32	2	367-385	2005-04-01	Iowa State University	Ames	United States	2005	1
Economics of tourism taxation: Evidence from Mauritius	54	Gooroochurn N.	Annals of Tourism Research	1607383	32	2	478-498	2005-04-01	University of Nottingham	Nottingham	United Kingdom	2005	1
Coconstructing heritage at the Gettysburg storyscape	90	Chronis A.	Annals of Tourism Research	1607383	32	2	386-406	2005-04-01	The California State University		United States	2005	1
Hospitality and reciprocity: Working tourists in Dominica	20	Heuman D.	Annals of Tourism Research	1607383	32	2	407-418	2005-04-01		London W11 3PB		2005	1
Collaborative policymaking: Local sustainable projects	97	Vernon J.	Annals of Tourism Research	1607383	32	2	325-345	2005-04-01	N. Devon/Exmoor Regeneration Co.		United Kingdom	2005	1
Measuring efficiency in the hotel sector	184	Barros C.	Annals of Tourism Research	1607383	32	2	456-477	2005-04-01	Universidade de Lisboa	Lisbon	Portugal	2005	1
Community-based ecotourism: The significance of social capital	131	Jones S.	Annals of Tourism Research	1607383	32	2	303-324	2005-04-01	University of Northumbria	Newcastle	United Kingdom	2005	1
Tourism and Amenity Migration: A longitudinal analysis	21	Kuentzel W.	Annals of Tourism Research	1607383	32	2	419-438	2005-04-01	University of Vermont	Burlington	United States	2005	1
The Mcdonaldization thesis and cruise tourism	43	Weaver A.	Annals of Tourism Research	1607383	32	2	346-366	2005-04-01	Victoria University of Wellington	Wellington	New Zealand	2005	1
Comprehensive and minimalist dimensions of ecotourism	122	Weaver D.	Annals of Tourism Research	1607383	32	2	439-455	2005-04-01	University of South Carolina	Columbia	United States	2005	1
Interventions on UK earnings and expenditures overseas	14	Coshall J.	Annals of Tourism Research	1607383	32	3	592-609	2005-07-01	London Metropolitan University	London	United Kingdom	2005	1
Personal and societal attitudes to disability	79	Daruwalla P.	Annals of Tourism Research	1607383	32	3	549-570	2005-07-01	Western Sydney University	Penrith	Australia	2005	1
Destination stakeholders: Exploring identity and salience	118	Sheehan L.	Annals of Tourism Research	1607383	32	3	711-734	2005-07-01	University of Calgary	Calgary	Canada	2005	1
Social change, discourse and volunteer tourism	142	McGehee N.	Annals of Tourism Research	1607383	32	3	760-779	2005-07-01	Virginia Polytechnic Institute and State University	Blacksburg	United States	2005	1
Sociological impressionism in a hospitality context	35	Lynch P.	Annals of Tourism Research	1607383	32	3	527-548	2005-07-01	University of Strathclyde	Glasgow	United Kingdom	2005	1
Sustainability and Mass Destinations	1	Sheldon P.	Annals of Tourism Research	1607383	32	3	811-813	2005-07-01	University of Hawaii at Manoa	Honolulu	United States	2005	0
Tourism, terrorism and turmoil in Nepal	47	Bhattarai K.	Annals of Tourism Research	1607383	32	3	669-688	2005-07-01	University of Central Missouri	Warrensburg	United States	2005	1
Weather, climate and tourism: A geographical perspective	145	Gómez Martín M.	Annals of Tourism Research	1607383	32	3	571-591	2005-07-01	Universitat de Barcelona	Barcelona	Spain	2005	1
Human resources development in China	33	Liu A.	Annals of Tourism Research	1607383	32	3	689-710	2005-07-01	Aletheia University	Tamsui	Taiwan	2005	1
Advertising healthcare products	0	Chang C.	Annals of Tourism Research	1607383	32	3	808-811	2005-07-01	National University of Kaohsiung	Kaohsiung	Taiwan	2005	0
Self-construal and pilgrimage travel	4	Lankford S.	Annals of Tourism Research	1607383	32	3	802-804	2005-07-01	University of Northern Iowa	Cedar Falls	United States	2005	0
Social adaptation: Ecotourism in the Lacandon forest	20	Hernandez Cruz R.	Annals of Tourism Research	1607383	32	3	610-627	2005-07-01	El Colegio de la Frontera Sur	Tapachula	Mexico	2005	1
Factors affecting bilateral tourism flows	28	Prideaux B.	Annals of Tourism Research	1607383	32	3	780-801	2005-07-01	James Cook University, Australia	Townsville	Australia	2005	1
Tourism, CPRs and environmental ethics	1	Holden A.	Annals of Tourism Research	1607383	32	3	805-807	2005-07-01	University of London	London	United Kingdom	2005	0
Tourism and glocalization: Local" tour guiding"	79	Salazar N.	Annals of Tourism Research	1607383	32	3	628-646	2005-07-01	University of Pennsylvania	Philadelphia	United States	2005	1
Heritage, local communities and economic development	92	Hampton M.	Annals of Tourism Research	1607383	32	3	735-759	2005-07-01	University of Kent	Canterbury	United Kingdom	2005	1
The social impacts of tourism: A case study of Bath, UK	72	Haley A.	Annals of Tourism Research	1607383	32	3	647-668	2005-07-01	Arizona State University	Tempe	United States	2005	1
Media effects on image. The case of Tibet	84	Mercille J.	Annals of Tourism Research	1607383	32	4	1039-1055	2005-10-01	University of California, Los Angeles	Los Angeles	United States	2005	1
Host community perceptions. A cluster analysis	102	Pérez E.	Annals of Tourism Research	1607383	32	4	925-941	2005-10-01	Universitat de les Illes Balears	Palma	Spain	2005	1
Tourism and media	5	Gammack J.	Annals of Tourism Research	1607383	32	4	1148-1149	2005-10-01	Griffith University	Brisbane	Australia	2005	0
Representative dissonance. India's self and western image	67	Bandyopadhyay R.	Annals of Tourism Research	1607383	32	4	1006-1021	2005-10-01	Penn State College of Medicine	Hershey	United States	2005	1
Stated preferences for two Cretan heritage attractions	21	Alexandros A.	Annals of Tourism Research	1607383	32	4	985-1005	2005-10-01	University of Portsmouth	Portsmouth	United Kingdom	2005	1
Rural tourism and gendered nuances	29	Petrzelka P.	Annals of Tourism Research	1607383	32	4	1121-1137	2005-10-01	Utah State University	Logan	United States	2005	1
Impact of an economic crisis. Evidence from Turkey	49	Okumus F.	Annals of Tourism Research	1607383	32	4	942-961	2005-10-01	Mugla Universitesi	Mugla	Turkey	2005	1
Motives of international trophy hunters	12	Radder L.	Annals of Tourism Research	1607383	32	4	1141-1144	2005-10-01	Nelson Mandela Metropolitan University		South Africa	2005	0
Centralized and decentralized tourism governance in Turkey	64	Yüksel F.	Annals of Tourism Research	1607383	32	4	859-886	2005-10-01	Sheffield Hallam University	Sheffield	United Kingdom	2005	1
Locational strategies of international hotel chains	47	Johnson C.	Annals of Tourism Research	1607383	32	4	1077-1099	2005-10-01	San Jose State University	San Jose	United States	2005	1
The positioning of overseas honeymoon destinations	32	Kim S.	Annals of Tourism Research	1607383	32	4	887-904	2005-10-01	Sejong University	Seoul	South Korea	2005	1
Korea's destination image formed by the 2002 World Cup	193	Lee C.	Annals of Tourism Research	1607383	32	4	839-858	2005-10-01	Kyung Hee University	Seoul	South Korea	2005	1
Testing theory of planned versus realized tourism behavior	65	March R.	Annals of Tourism Research	1607383	32	4	905-924	2005-10-01	University of New South Wales (UNSW) Australia	Sydney	Australia	2005	1
Market orientation and hotel performance	10	Tse A.	Annals of Tourism Research	1607383	32	4	1145-1147	2005-10-01	Chinese University of Hong Kong	Hong Kong	China	2005	0
Inbound tourism policies in Japan from 1859 to 2003	13	Soshiroda A.	Annals of Tourism Research	1607383	32	4	1100-1120	2005-10-01	Tokyo Institute of Technology	Tokyo	Japan	2005	1
Residents' perceptions of community tourism impacts	327	Andereck K.	Annals of Tourism Research	1607383	32	4	1056-1076	2005-10-01	Arizona State University at the Downtown Phoenix campus	Phoenix	United States	2005	1
Towards an ethics platform for tourism	91	Macbeth J.	Annals of Tourism Research	1607383	32	4	962-984	2005-10-01	Murdoch University	Perth	Australia	2005	1
An improved neural network model in forecasting arrivals	63	Pai P.	Annals of Tourism Research	1607383	32	4	1138-1141	2005-10-01	National Chi Nan University	Puli	Taiwan	2005	0
Quality market orientation. Tourist agencies' perceived effects	10	Bigné J.	Annals of Tourism Research	1607383	32	4	1022-1038	2005-10-01	Universitat de ValEncia	Valencia	Spain	2005	1
Tourism policy in the making: An Australian network study	90	Pforr C.	Annals of Tourism Research	1607383	33	1	87-108	2006-01-01	Curtin University	Perth	Australia	2006	1
Reconceptualizing object authenticity	180	Reisinger Y.	Annals of Tourism Research	1607383	33	1	65-86	2006-01-01	Florida International University	Miami	United States	2006	1
Destination appraisal: An analysis of critical incidents	44	Pritchard M.	Annals of Tourism Research	1607383	33	1	25-46	2006-01-01	Arizona State University	Tempe	United States	2006	1
Community decisionmaking: Participation in development	83	Li W.	Annals of Tourism Research	1607383	33	1	132-143	2006-01-01	Peking University	Beijing	China	2006	1
Conceptualizing yield: Sustainable tourism management	49	Northcote J.	Annals of Tourism Research	1607383	33	1	199-220	2006-01-01	Murdoch University	Perth	Australia	2006	1
Heritage site management: Motivations and expectations	82	Poria Y.	Annals of Tourism Research	1607383	33	1	162-178	2006-01-01	Ben-Gurion University of the Negev	Beer Sheba	Israel	2006	1
Event business leveraging: The Sydney 2000 Olympic Games	77	O'Brien D.	Annals of Tourism Research	1607383	33	1	240-261	2006-01-01	Griffith University	Brisbane	Australia	2006	1
Digging deeper: Art museums in Las Vegas?	5	Braun-LaTour K.	Annals of Tourism Research	1607383	33	1	265-268	2006-01-01	University of Nevada, Las Vegas	Las Vegas	United States	2006	0
Backpacking Southeast Asia: Strategies of looking local""	60	Muzaini H.	Annals of Tourism Research	1607383	33	1	144-161	2006-01-01	University of Durham	Durham	United Kingdom	2006	1
The mutual gaze	130	Maoz D.	Annals of Tourism Research	1607383	33	1	221-239	2006-01-01	Ben-Gurion University of the Negev	Beer Sheba	Israel	2006	1
A postcolonial analysis of backpacking	51	Teo P.	Annals of Tourism Research	1607383	33	1	109-131	2006-01-01	National University of Singapore	Singapore City	Singapore	2006	1
Destination advertising: Age and format effects on memory	29	MacKay K.	Annals of Tourism Research	1607383	33	1	24-Jul	2006-01-01	University of Manitoba	Winnipeg	Canada	2006	1
Destinations' perspectives of branding	44	Park S.	Annals of Tourism Research	1607383	33	1	262-265	2006-01-01	Texas A and M University	College Station	United States	2006	0
Knowledge management and tourism	171	Cooper C.	Annals of Tourism Research	1607383	33	1	47-64	2006-01-01	University of Queensland	Brisbane	Australia	2006	1
Spatial modeling: Suburban leisure in Shanghai	30	Wu B.	Annals of Tourism Research	1607383	33	1	179-198	2006-01-01	Peking University	Beijing	China	2006	1
Tourist preferences: Influence of unconscious needs	33	Tran X.	Annals of Tourism Research	1607383	33	2	424-441	2006-04-01	University of Utah	Salt Lake City	United States	2006	1
Understanding existential authenticity	162	Steiner C.	Annals of Tourism Research	1607383	33	2	299-318	2006-04-01	Jitter Philosophical Services		Australia	2006	1
Segmenting casino tourists by mode of experience	6	Walker G.	Annals of Tourism Research	1607383	33	2	568-571	2006-04-01	University of Alberta	Edmonton	Canada	2006	0
Optimal choice of quality in hotel services	26	García D.	Annals of Tourism Research	1607383	33	2	456-469	2006-04-01	Universitat de les Illes Balears	Palma	Spain	2006	1
Ethical ideologies of tourism marketers	26	Yaman H.	Annals of Tourism Research	1607383	33	2	470-489	2006-04-01	Victoria University Melbourne	Melbourne	Australia	2006	1
Hotel location in tourism cities: Madrid 1936-1998	46	Urtasun A.	Annals of Tourism Research	1607383	33	2	382-402	2006-04-01	Universidad Publica de Navarra	Pamplona	Spain	2006	1
Modeling tourist movements: A local destination analysis	125	Lew A.	Annals of Tourism Research	1607383	33	2	403-423	2006-04-01	Northern Arizona University	Flagstaff	United States	2006	1
Components of sustainability: Two cases from Turkey	23	Gezici F.	Annals of Tourism Research	1607383	33	2	442-455	2006-04-01	Istanbul Teknik Universitesi	Istanbul	Turkey	2006	1
The making of tourism research: Insights from a social sciences journal	110	Xiao H.	Annals of Tourism Research	1607383	33	2	490-507	2006-04-01	University of Waterloo	Waterloo	Canada	2006	1
Explorers versus planners: A study of Turkish tourists	30	Alvarez M.	Annals of Tourism Research	1607383	33	2	319-338	2006-04-01	Bogazici Universitesi	Istanbul	Turkey	2006	1
Employment and added value effects of upgrading hotels quality	2	Polo C.	Annals of Tourism Research	1607383	33	2	574-577	2006-04-01	Universitat Autònoma de Barcelona	Barcelona	Spain	2006	0
Drugs and risk-taking in tourism	44	Uriely N.	Annals of Tourism Research	1607383	33	2	339-359	2006-04-01	Ben-Gurion University of the Negev	Beer Sheba	Israel	2006	1
The commons problem and Canada's Niagara falls	21	Healy R.	Annals of Tourism Research	1607383	33	2	525-544	2006-04-01	Duke University	Durham	United States	2006	1
Environmental management: A study of Vietnamese hotels	42	Le Y.	Annals of Tourism Research	1607383	33	2	545-567	2006-04-01	University of Idaho	Moscow	United States	2006	1
Living on the edge	5	McKercher B.	Annals of Tourism Research	1607383	33	2	508-524	2006-04-01	School of Hotel and Tourism Management, Hong Kong	Hong Kong	China	2006	1
Productivity and service quality changes in international hotels in Taiwan	29	Wang F.	Annals of Tourism Research	1607383	33	2	571-574	2006-04-01	Jinwen University of Science and Technology	Taipei	Taiwan	2006	0
The truth about tourism	152	Tribe J.	Annals of Tourism Research	1607383	33	2	360-381	2006-04-01	University of Surrey	Surrey	United Kingdom	2006	1
Online Information Search. Vacation Planning Process	173	Pan B.	Annals of Tourism Research	1607383	33	3	809-832	2006-07-01	College of Charleston	Charleston	United States	2006	1
Reply to Belhassen and Caton	5	Steiner C.	Annals of Tourism Research	1607383	33	3	856-858	2006-07-01	Jitter Philosophical Services		Australia	2006	0
Ethnic representations. Destination Imagery	49	Buzinde C.	Annals of Tourism Research	1607383	33	3	707-728	2006-07-01	University of Illinois at Urbana-Champaign	Urbana	United States	2006	1
Social Identity's Impact on Service Recovery Evaluations in Alliances	3	Weber K.	Annals of Tourism Research	1607383	33	3	859-863	2006-07-01	Hong Kong Polytechnic University	Hong Kong	China	2006	0
Being Discovered. A Blessing to Local Identities?	7	van Rekom J.	Annals of Tourism Research	1607383	33	3	767-784	2006-07-01	Erasmus University Rotterdam	Rotterdam	Netherlands	2006	1
Contending visions of a hill-station in vietnam	31	Michaud J.	Annals of Tourism Research	1607383	33	3	785-808	2006-07-01	Universite Laval	Quebec	Canada	2006	1
Novelty seeking at aboriginal attractions	39	Chang J.	Annals of Tourism Research	1607383	33	3	729-747	2006-07-01	Chinese Culture University Taiwan	Taipei	Taiwan	2006	1
Touristifying Tanzania. Local Guides, Global Discourse	45	Salazar N.	Annals of Tourism Research	1607383	33	3	833-852	2006-07-01	University of Pennsylvania	Philadelphia	United States	2006	1
Factors affecting the design of tourism bus services	37	Lumsdon L.	Annals of Tourism Research	1607383	33	3	748-766	2006-07-01	University of Central Lancashire	Preston	United Kingdom	2006	1
Spanish productivity. A Regional Approach	7	Such M.	Annals of Tourism Research	1607383	33	3	666-683	2006-07-01	Universidad de Alcala	Alcala de Henares	Spain	2006	1
Authenticity Matters	37	Belhassen Y.	Annals of Tourism Research	1607383	33	3	853-856	2006-07-01	University of Illinois at Urbana-Champaign	Urbana	United States	2006	0
Segmenting Motivation	19	de Guzman A.	Annals of Tourism Research	1607383	33	3	863-867	2006-07-01	University of Santo Tomas, Manila	Manila	Philippines	2006	0
Cultural politics in contemporary travel writing	29	Santos C.	Annals of Tourism Research	1607383	33	3	624-644	2006-07-01	University of Illinois at Urbana-Champaign	Urbana	United States	2006	1
Hosting mega events. Modeling Locals' Support	161	Gursoy D.	Annals of Tourism Research	1607383	33	3	603-623	2006-07-01	Washington State University	Pullman	United States	2006	1
Destination Loyalty. Consumers' Economic Behavior	100	Alegre J.	Annals of Tourism Research	1607383	33	3	684-706	2006-07-01	Universitat de les Illes Balears	Palma	Spain	2006	1
From drifter to gap year tourist. Mainstreaming Backpacker Travel	128	O'Reilly C.	Annals of Tourism Research	1607383	33	4	998-1017	2006-10-01	University of Roehampton	London	United Kingdom	2006	1
Indonesian national parks. Understanding Leisure Users	20	Cochrane J.	Annals of Tourism Research	1607383	33	4	979-997	2006-10-01	Leeds Beckett University	Leeds	United Kingdom	2006	1
Asymmetric effects in customer satisfaction	33	Füller J.	Annals of Tourism Research	1607383	33	4	1159-1163	2006-10-01	University of Innsbruck	Innsbruck	Austria	2006	0
Clusters in regional tourism An Australian case	95	Jackson J.	Annals of Tourism Research	1607383	33	4	1018-1035	2006-10-01	La Trobe University	Melbourne	Australia	2006	1
Traditions of sustainability in tourism studies	232	Saarinen J.	Annals of Tourism Research	1607383	33	4	1121-1140	2006-10-01	Oulun Yliopisto	Oulu	Finland	2006	1
Binge drinking and casual sex on spring break	56	Sönmez S.	Annals of Tourism Research	1607383	33	4	895-917	2006-10-01	Cyprus College	Nicosia	Cyprus	2006	1
Politics and tourism interface. The Case of Cyprus	39	Altinay L.	Annals of Tourism Research	1607383	33	4	939-956	2006-10-01	Oxford Brookes University	Oxford	United Kingdom	2006	1
Tourism productivity. Evidence from the United Kingdom	62	Blake A.	Annals of Tourism Research	1607383	33	4	1099-1120	2006-10-01	University of Nottingham	Nottingham	United Kingdom	2006	1
Actors, power, and discourses of growth limits	49	Bramwell B.	Annals of Tourism Research	1607383	33	4	957-978	2006-10-01	Sheffield Hallam University	Sheffield	United Kingdom	2006	1
Hosts, guests and politics. Coastal Resorts Morphological Change	34	Andriotis K.	Annals of Tourism Research	1607383	33	4	1079-1098	2006-10-01	Hellenic Open University	Patra	Greece	2006	1
A Published Diary as a Data Source	4	Poria Y.	Annals of Tourism Research	1607383	33	4	1163-1166	2006-10-01	Ben-Gurion University of the Negev	Beer Sheba	Israel	2006	0
Multicity trip patterns. Tourists to the United States	34	Hwang Y.	Annals of Tourism Research	1607383	33	4	1057-1078	2006-10-01	Dong-A University	Busan	South Korea	2006	1
Tourism Brochures. Usefulness and Image	89	Molina A.	Annals of Tourism Research	1607383	33	4	1036-1056	2006-10-01	Universidad de Castilla-La Mancha	Ciudad Real	Spain	2006	1
Antecedents of revisit intention	157	Um S.	Annals of Tourism Research	1607383	33	4	1141-1158	2006-10-01	Kyonggi University	Suwon	South Korea	2006	1
Causal network methodolgy. Tourism Research Applications	6	Nash R.	Annals of Tourism Research	1607383	33	4	918-938	2006-10-01	Robert Gordon University	Aberdeen	United Kingdom	2006	1
Networks and tourism. Mobile Social Life	154	Larsen J.	Annals of Tourism Research	1607383	34	1	244-262	2007-01-01	Roskilde Universitetscenter	Roskilde	Denmark	2007	1
Touristic quest for existential authenticity	143	Kim H.	Annals of Tourism Research	1607383	34	1	181-201	2007-01-01	Sejong University	Seoul	South Korea	2007	1
Service quality measurement in rural accommodation	80	Albacete-Sáez C.	Annals of Tourism Research	1607383	34	1	45-65	2007-01-01	Universidad de Granada	Granada	Spain	2007	1
A model of work-family dynamics of hotel managers	58	Mulvaney R.	Annals of Tourism Research	1607383	34	1	66-87	2007-01-01	ICF Consulting	Washington	United States	2007	1
Comparative advantage. Explaining Tourism Flows	54	Zhang J.	Annals of Tourism Research	1607383	34	1	223-243	2007-01-01	Institute of Local Government Studies	Kobenhavn	Denmark	2007	1
The relationship between daily and vacation activities	27	Brey E.	Annals of Tourism Research	1607383	34	1	160-180	2007-01-01	University of Memphis	Memphis	United States	2007	1
Backpackers' motivations the role of culture and nationality	94	Maoz D.	Annals of Tourism Research	1607383	34	1	122-140	2007-01-01	Ben-Gurion University of the Negev	Beer Sheba	Israel	2007	1
Home and away. Tourists in a Connected World	85	White N.	Annals of Tourism Research	1607383	34	1	88-104	2007-01-01	Monash University	Melbourne	Australia	2007	1
Gaining access for research. Reflections from Experience	28	Okumus F.	Annals of Tourism Research	1607383	34	1	26-Jul	2007-01-01	University of Central Florida	Orlando	United States	2007	1
Little Norway in Spain. From Tourism to Migration	30	Haug B.	Annals of Tourism Research	1607383	34	1	202-222	2007-01-01	Hogskolen i Finnmark	Alta	Norway	2007	1
Do linguistic analogies help understanding tourist arts?	1	Williams J.	Annals of Tourism Research	1607383	34	1	263-266	2007-01-01	Texas Tech University at Lubbock	Lubbock	United States	2007	0
Tracking tourists in the digital age	92	Shoval N.	Annals of Tourism Research	1607383	34	1	141-159	2007-01-01	Hebrew University of Jerusalem	Jerusalem	Israel	2007	1
Inalienable places. Self-drive Tourists in Northwest Australia	15	Lane R.	Annals of Tourism Research	1607383	34	1	105-121	2007-01-01	RMIT University	Melbourne	Australia	2007	1
Rethinking tourism in asia	51	Winter T.	Annals of Tourism Research	1607383	34	1	27-44	2007-01-01	The University of Sydney	Sydney	Australia	2007	1
The world bank's role in tourism development	86	Hawkins D.	Annals of Tourism Research	1607383	34	2	348-363	2007-04-01	George Washington University	Washington	United States	2007	1
Destination appraisals	9	Crotts J.	Annals of Tourism Research	1607383	34	2	541-544	2007-04-01	College of Charleston	Charleston	United States	2007	0
The use of Tourism knowledge. Research Propositions	59	Xiao H.	Annals of Tourism Research	1607383	34	2	310-331	2007-04-01	University of Waterloo	Waterloo	Canada	2007	1
Tourist harassment. A Marketing Perspective	16	Kozak M.	Annals of Tourism Research	1607383	34	2	384-399	2007-04-01	Mugla Universitesi	Mugla	Turkey	2007	1
Customer-based brand equity for a destination	185	Konecnik M.	Annals of Tourism Research	1607383	34	2	400-421	2007-04-01	University of Ljubljana	Ljubljana	Slovenia	2007	1
Stages in the economic globalization of tourism	68	Hjalager A.	Annals of Tourism Research	1607383	34	2	437-457	2007-04-01	Science Park Aarhus			2007	1
Belizean women and tourism work. Opportunity or Impediment?	43	Gentry K.	Annals of Tourism Research	1607383	34	2	477-496	2007-04-01	Auburn University	Auburn	United States	2007	1
Working the problems of Tourism	22	Brown B.	Annals of Tourism Research	1607383	34	2	364-383	2007-04-01	University of Glasgow	Glasgow	United Kingdom	2007	1
Travel Agency Relationship Quality	18	Moliner M.	Annals of Tourism Research	1607383	34	2	537-540	2007-04-01	Universidad Jaume I	Castellon de la Plana	Spain	2007	0
Accommodation determinants of seasonal patterns	36	Capó Parrilla J.	Annals of Tourism Research	1607383	34	2	422-436	2007-04-01	None	None	None	2007	1
Central place theory and sport tourism impacts	26	Daniels M.	Annals of Tourism Research	1607383	34	2	332-347	2007-04-01	George Mason University	Fairfax	United States	2007	1
A taxonomy of hosts visiting friends and relatives	38	Young C.	Annals of Tourism Research	1607383	34	2	497-516	2007-04-01	University of Nevada, Las Vegas	Las Vegas	United States	2007	1
Using tourism to promote peace on the Korean Peninsula	25	Kim S.	Annals of Tourism Research	1607383	34	2	291-309	2007-04-01	Sejong University	Seoul	South Korea	2007	1
An ethnic model of Japanese overseas tourism companies	2	Imanishi T.	Annals of Tourism Research	1607383	34	2	517-536	2007-04-01	University of Marketing and Distribution Sciences	Kobe	Japan	2007	1
Performing Tourism Venetian Residents in Focus	20	Quinn B.	Annals of Tourism Research	1607383	34	2	458-476	2007-04-01	Dublin Institute of Technology	Dublin	Ireland	2007	1
Power and tourism policy relations in transition	80	Bramwell B.	Annals of Tourism Research	1607383	34	3	766-788	2007-07-01	Sheffield Hallam University	Sheffield	United Kingdom	2007	1
Measuring the social impact of festivals	23	Rollins R.	Annals of Tourism Research	1607383	34	3	805-808	2007-07-01	Vancouver Island University	Nanaimo	Canada	2007	0
Communitarian tourism hosts and mediators in Peru	30	Zorn E.	Annals of Tourism Research	1607383	34	3	673-689	2007-07-01	University of Central Florida	Orlando	United States	2007	1
From benefactor to tourist santa on cards from thailand	13	Cohen E.	Annals of Tourism Research	1607383	34	3	690-708	2007-07-01	Hebrew University of Jerusalem	Jerusalem	Israel	2007	1
Tourism in Latin America A Choice Analysis	38	Correia A.	Annals of Tourism Research	1607383	34	3	610-629	2007-07-01	Universidade do Algarve	Faro	Portugal	2007	1
Customized authenticity begins at home	58	Wang Y.	Annals of Tourism Research	1607383	34	3	789-804	2007-07-01	Duke University	Durham	United States	2007	1
Mobility into tourism Refuge Employer?	16	Vaugeois N.	Annals of Tourism Research	1607383	34	3	630-648	2007-07-01	Vancouver Island University	Nanaimo	Canada	2007	1
Dracula tourism in Romania Cultural identity and the state	46	Light D.	Annals of Tourism Research	1607383	34	3	746-765	2007-07-01	Liverpool Hope University	Liverpool		2007	1
Competitiveness in mass tourism	71	Claver-Cortés E.	Annals of Tourism Research	1607383	34	3	727-745	2007-07-01	Universitat d'Alacant	Alicante	Spain	2007	1
Chinese perspectives on tourism eco-certification	5	Linsheng Z.	Annals of Tourism Research	1607383	34	3	808-811	2007-07-01	Chinese Academy of Sciences	Beijing	China	2007	0
Cuba and caribbean tourism after castro	16	Padilla A.	Annals of Tourism Research	1607383	34	3	649-672	2007-07-01	North Carolina State University	Raleigh	United States	2007	1
Quality and value network marketing travel clubs	21	Feng R.	Annals of Tourism Research	1607383	34	3	588-609	2007-07-01	FedEx	Memphis	United States	2007	1
Tourism and long-term growth a Spanish perspective	43	Parrilla J.	Annals of Tourism Research	1607383	34	3	709-726	2007-07-01	Universitat de les Illes Balears	Palma	Spain	2007	1
Self-congruity and destination choice	59	Beerli A.	Annals of Tourism Research	1607383	34	3	571-587	2007-07-01	Universidad de Las Palmas de Gran Canaria	Las Palmas de Gran Canaria	Spain	2007	1
Concurrent Validity of the Sustainable Tourism Attitude Scale	6	Sirakaya-Turk E.	Annals of Tourism Research	1607383	34	4	1081-1084	2007-10-01	University of South Carolina	Columbia	United States	2007	0
Competing industries in islands a new tourism approach	38	Hampton M.	Annals of Tourism Research	1607383	34	4	998-1020	2007-10-01	University of Kent	Canterbury	United Kingdom	2007	1
Extreme cultural tourism from Antarctica to the Moon	9	Spennemann D.	Annals of Tourism Research	1607383	34	4	898-918	2007-10-01	Charles Sturt University	Bathurst	Australia	2007	1
Beyond authenticity and commodification	92	Cole S.	Annals of Tourism Research	1607383	34	4	943-960	2007-10-01	Buckinghamshire New University	Buckingham	United Kingdom	2007	1
Protected areas as attractions	71	Reinius S.	Annals of Tourism Research	1607383	34	4	839-854	2007-10-01	Stockholms universitet	Stockholm	Sweden	2007	1
Inciting the sociological imagination	5	Belhassen Y.	Annals of Tourism Research	1607383	34	4	1078-1081	2007-10-01	Ben-Gurion University of the Negev	Beer Sheba	Israel	2007	0
Tourismscapes an actor-network perspective	87	van der Duim R.	Annals of Tourism Research	1607383	34	4	961-976	2007-10-01	Wageningen University and Research Centre	Wageningen	Netherlands	2007	1
Virtual destination image a new measurement approach	54	Govers R.	Annals of Tourism Research	1607383	34	4	977-997	2007-10-01	KU Leuven	3000 Leuven	Belgium	2007	1
Taiwan aboriginal ecotourism. Tanayiku Natural Ecology Park	26	Hipwell W.	Annals of Tourism Research	1607383	34	4	876-897	2007-10-01	Victoria University of Wellington	Wellington	New Zealand	2007	1
A facilitated access model and ottoman empire tourism	10	Nance S.	Annals of Tourism Research	1607383	34	4	1056-1077	2007-10-01	University of Guelph	Guelph	Canada	2007	1
Creative destruction Zhu Jia Jiao, China	20	Bei Huang H.	Annals of Tourism Research	1607383	34	4	1033-1055	2007-10-01	University of Waterloo	Waterloo	Canada	2007	1
Tourism and rural settlements Nepal's Annapurna region	22	Nepal S.	Annals of Tourism Research	1607383	34	4	855-875	2007-10-01	Texas A and M University	College Station	United States	2007	1
Cocoa, conservation and tourism Grande Riviere, Trinidad	8	Harrison D.	Annals of Tourism Research	1607383	34	4	919-942	2007-10-01	London Metropolitan University	London	United Kingdom	2007	1
Transport infrastructure and tourism development	78	Khadaroo J.	Annals of Tourism Research	1607383	34	4	1021-1032	2007-10-01	Bank of Mauritius			2007	1
The Janus-faced character of tourism in Cuba	24	Sanchez P.	Annals of Tourism Research	1607383	35	1	27-46	2008-01-01	Loyola University of Chicago	Chicago	United States	2008	1
Destination Networks. Four Australian Cases	103	Scott N.	Annals of Tourism Research	1607383	35	1	169-188	2008-01-01	University of Queensland	Brisbane	Australia	2008	1
Closing the hermeneutic circle? photographic encounters with the other	55	Caton K.	Annals of Tourism Research	1607383	35	1	26-Jul	2008-01-01	University of Illinois at Urbana-Champaign	Urbana	United States	2008	1
Knowledge impact An Appraisal of Tourism Scholarship	29	Xiao H.	Annals of Tourism Research	1607383	35	1	62-83	2008-01-01	University of Waterloo	Waterloo	Canada	2008	1
Cultural landscape in mongolian tourism	22	Buckley R.	Annals of Tourism Research	1607383	35	1	47-61	2008-01-01	Griffith University	Brisbane	Australia	2008	1
Enabling access to tourism through information schemes?	38	Eichhorn V.	Annals of Tourism Research	1607383	35	1	189-210	2008-01-01	University of Surrey	Surrey	United Kingdom	2008	1
The human dimension of tourism supply-side perspectives	9	Papageorgiou G.	Annals of Tourism Research	1607383	35	1	211-232	2008-01-01	University of Surrey	Surrey	United Kingdom	2008	1
A needs-functions model of tourism distribution	36	Pearce D.	Annals of Tourism Research	1607383	35	1	148-168	2008-01-01	Victoria University of Wellington	Wellington	New Zealand	2008	1
Marketing Philosophies. Evidence from Turkey	8	Tosun C.	Annals of Tourism Research	1607383	35	1	127-147	2008-01-01	Mustafa Kemal Universitesi	Antakya	Turkey	2008	1
Integrated rural tourism a border case study	59	Saxena G.	Annals of Tourism Research	1607383	35	1	233-254	2008-01-01	University of Hull	Hull	United Kingdom	2008	1
Spectacular tradition Scottish folksong and authenticity	25	Knox D.	Annals of Tourism Research	1607383	35	1	255-273	2008-01-01	University of Sunderland	Sunderland	United Kingdom	2008	1
Destination in a country image context	107	Nadeau J.	Annals of Tourism Research	1607383	35	1	84-106	2008-01-01	Nipissing University	North Bay	Canada	2008	1
Tourism and poverty relief	97	Blake A.	Annals of Tourism Research	1607383	35	1	107-126	2008-01-01	University of Nottingham	Nottingham	United Kingdom	2008	1
The impact of terrorism on tourism demand	54	Araña J.	Annals of Tourism Research	1607383	35	2	299-315	2008-04-01	Universidad de Las Palmas de Gran Canaria	Las Palmas de Gran Canaria	Spain	2008	1
Consuming dark tourism: A Thanatological Perspective	177	Stone P.	Annals of Tourism Research	1607383	35	2	574-595	2008-04-01	University of Central Lancashire	Preston	United Kingdom	2008	1
Community views of ecotourism	97	Stronza A.	Annals of Tourism Research	1607383	35	2	448-468	2008-04-01	Texas A and M University	College Station	United States	2008	1
Positioning museums on an authenticity continuum	35	Chhabra D.	Annals of Tourism Research	1607383	35	2	427-447	2008-04-01	Arizona State University	Tempe	United States	2008	1
Improving the perceptions of hotel managers	15	Garrigós-Simón F.	Annals of Tourism Research	1607383	35	2	359-380	2008-04-01	Universidad Jaume I	Castellon de la Plana	Spain	2008	1
Negotiating landscape in rural tourism	79	Daugstad K.	Annals of Tourism Research	1607383	35	2	402-426	2008-04-01	Bygdeforskning	Trondheim	Norway	2008	1
Gifts of tourism: insights to consumer behavior	2	Clarke J.	Annals of Tourism Research	1607383	35	2	529-550	2008-04-01	Oxford Brookes University	Oxford	United Kingdom	2008	1
Means-End Theory in Tourism Research	10	McDonald S.	Annals of Tourism Research	1607383	35	2	596-599	2008-04-01	Robert Gordon University	Aberdeen	United Kingdom	2008	0
Representations of slavery	35	Buzinde C.	Annals of Tourism Research	1607383	35	2	469-488	2008-04-01	Pennsylvania State University	State College	United States	2008	1
PAGES AS STAGES: A Performance Approach to Visitor Books	37	Noy C.	Annals of Tourism Research	1607383	35	2	509-528	2008-04-01	University of Surrey	Surrey	United Kingdom	2008	1
Integrated rural tourism:. Concepts and Practice	82	Cawley M.	Annals of Tourism Research	1607383	35	2	316-337	2008-04-01	National University of Ireland Galway	Galway	Ireland	2008	1
Tourist satisfaction a cognitive-affective model	198	del Bosque I.	Annals of Tourism Research	1607383	35	2	551-573	2008-04-01	Universidad de Cantabria	Santander	Spain	2008	1
Ethical travel decisions travel agents and human rights	11	Lovelock B.	Annals of Tourism Research	1607383	35	2	338-358	2008-04-01	University of Otago	Dunedin	New Zealand	2008	1
Exploring place perception a photo-based analysis	59	Garrod B.	Annals of Tourism Research	1607383	35	2	381-401	2008-04-01	Aberystwyth University	Aberystwyth	United Kingdom	2008	1
Ecotourism in Bhutan. Extending its Benefits to Rural Communities	38	Gurung D.	Annals of Tourism Research	1607383	35	2	489-508	2008-04-01	ETHZ			2008	1
The search for authenticity in the pilgrim experience	97	Belhassen Y.	Annals of Tourism Research	1607383	35	3	668-689	2008-07-01	Ben-Gurion University of the Negev	Beer Sheba	Israel	2008	1
Educational travel. The Overseas Internship	22	van 't Klooster E.	Annals of Tourism Research	1607383	35	3	690-711	2008-07-01	Erasmus University Rotterdam	Rotterdam	Netherlands	2008	1
Ethnic tourism development:. Chinese Government Perspectives	55	Yang L.	Annals of Tourism Research	1607383	35	3	751-771	2008-07-01	Western Michigan University	Kalamazoo	United States	2008	1
Tourism Policy Making:. The Policymakers' Perspectives	60	Stevenson N.	Annals of Tourism Research	1607383	35	3	732-750	2008-07-01	University of Westminster	London	United Kingdom	2008	1
Religion and identity in India's heritage tourism	37	Bandyopadhyay R.	Annals of Tourism Research	1607383	35	3	790-808	2008-07-01	San Jose State University	San Jose	United States	2008	1
Innocents Abroad. Attitude Change toward Hosts	39	Nyaupane G.	Annals of Tourism Research	1607383	35	3	650-667	2008-07-01	Arizona State University	Tempe	United States	2008	1
Celebrity fan involvement and destination perceptions	57	Lee S.	Annals of Tourism Research	1607383	35	3	809-832	2008-07-01	None	None	None	2008	1
Information processing and touring planning theory	34	Hyde K.	Annals of Tourism Research	1607383	35	3	712-731	2008-07-01	Auckland University of Technology	Auckland	New Zealand	2008	1
The absence of childhood in tourism studies	36	Small J.	Annals of Tourism Research	1607383	35	3	772-789	2008-07-01	University of Technology Sydney	Sydney	Australia	2008	1
Making sense of tourism teaching	20	Stergiou D.	Annals of Tourism Research	1607383	35	3	631-649	2008-07-01	Hellenic Open University	Patra	Greece	2008	1
Urban Tourism Research. Developing an Agenda	37	Edwards D.	Annals of Tourism Research	1607383	35	4	1032-1052	2008-10-01	University of Technology Sydney	Sydney	Australia	2008	1
Corporate Social Responsibility. Worth-Creating ctivities	44	Nicolau J.	Annals of Tourism Research	1607383	35	4	990-1006	2008-10-01	Universitat d'Alacant	Alicante	Spain	2008	1
FOLK RELIGION AND TOURIST INTENTION Avoiding Tsunami-Affected Destinations	5	Huang J.	Annals of Tourism Research	1607383	35	4	1074-1078	2008-10-01	National Chiao Tung University Taiwan	Hsin-chu	Taiwan	2008	0
Google scholar visibility and tourism journals	13	Murphy J.	Annals of Tourism Research	1607383	35	4	1078-1082	2008-10-01	University of Western Australia	Perth	Australia	2008	0
Authenticity in mature seaside resorts	42	Sedmak G.	Annals of Tourism Research	1607383	35	4	1007-1031	2008-10-01	University of Primorska	Koper	Slovenia	2008	1
CULTURAL TOURISM, CEREMONY AND THE STATE IN CHINA	34	Yan H.	Annals of Tourism Research	1607383	35	4	969-989	2008-10-01	Sheffield Hallam University	Sheffield	United Kingdom	2008	1
Tourism in archipelagos. Hawai'i and the Balearics	41	Bardolet E.	Annals of Tourism Research	1607383	35	4	900-923	2008-10-01	Universitat de les Illes Balears	Palma	Spain	2008	1
Representational politics in Chinatown: The ethnic other	20	Santos C.	Annals of Tourism Research	1607383	35	4	879-899	2008-10-01	University of Illinois at Urbana-Champaign	Urbana	United States	2008	1
The art of tourism	34	Tribe J.	Annals of Tourism Research	1607383	35	4	924-944	2008-10-01	University of Surrey	Surrey	United Kingdom	2008	1
Retirement and tourism Themes in retirees' narratives	37	Nimrod G.	Annals of Tourism Research	1607383	35	4	859-878	2008-10-01	Ben-Gurion University of the Negev	Beer Sheba	Israel	2008	1
SHENGTAI LUYOU: Cross-Cultural Comparison in Ecotourism	41	Buckley R.	Annals of Tourism Research	1607383	35	4	945-968	2008-10-01	Griffith University	Brisbane	Australia	2008	1
DELINEATING TOURISM. Defining the Usual Environment	13	Govers R.	Annals of Tourism Research	1607383	35	4	1053-1073	2008-10-01	KU Leuven	3000 Leuven	Belgium	2008	1
Tourist hesitation in destination decision making	44	Wong J.	Annals of Tourism Research	1607383	36	1	23-Jun	2009-01-01	Ming Chuan University	Taipei	Taiwan	2009	1
Sacred site experience. A Phenomenological Study	67	Andriotis K.	Annals of Tourism Research	1607383	36	1	64-84	2009-01-01	Nottingham Trent University	Nottingham	United Kingdom	2009	1
Tourism, nation, and the postage stamp. Examples from Finland	16	Raento P.	Annals of Tourism Research	1607383	36	1	124-148	2009-01-01	Helsingin Yliopisto	Helsinki	Finland	2009	1
Representation of transport. A Rural Destination Analysis	31	Dickinson J.	Annals of Tourism Research	1607383	36	1	103-123	2009-01-01	Bournemouth University	Bournemouth	United Kingdom	2009	1
Mediating Tourist Experiences. Access to Places via Shared Videos	141	Tussyadiah I.	Annals of Tourism Research	1607383	36	1	24-40	2009-01-01	Temple University	Philadelphia	United States	2009	1
Determining stakeholders for feasibility analysis	35	Currie R.	Annals of Tourism Research	1607383	36	1	41-63	2009-01-01	The University of British Columbia	Vancouver	Canada	2009	1
Trends in tourism research	47	Ballantyne R.	Annals of Tourism Research	1607383	36	1	149-152	2009-01-01	University of Queensland	Brisbane	Australia	2009	0
Heritage, identity and ideological manipulation: The case of Croatia	41	Goulding C.	Annals of Tourism Research	1607383	36	1	85-102	2009-01-01	University of Wolverhampton	Wolverhampton	United Kingdom	2009	1
Reading Tourism Education. Neoliberalism Unveiled	53	Ayikoru M.	Annals of Tourism Research	1607383	36	2	191-221	2009-04-01	University of Surrey	Surrey	United Kingdom	2009	1
ISRAELI BACKPACKERS. The Role of Destination Choice	26	Reichel A.	Annals of Tourism Research	1607383	36	2	222-246	2009-04-01	Ben-Gurion University of the Negev	Beer Sheba	Israel	2009	1
ADVANCING UNDERSTANDINGS. A Linguistic Approach to Tourism Epistemology	26	Belhassen Y.	Annals of Tourism Research	1607383	36	2	335-352	2009-04-01	Ben-Gurion University of the Negev	Beer Sheba	Israel	2009	1
SELECTING REVISITED DESTINATIONS	26	Hong S.	Annals of Tourism Research	1607383	36	2	268-294	2009-04-01	Konkuk University	Seoul	South Korea	2009	1
THE EFFECTS OF PRIOR AND RECENT EXPERIENCE ON CONTINUING INTEREST IN TOURIST SETTINGS	30	Pearce P.	Annals of Tourism Research	1607383	36	2	172-190	2009-04-01	James Cook University, Australia	Townsville	Australia	2009	1
TOURISM AND SOCIAL POLICY. The Value of Social Tourism	62	Minnaert L.	Annals of Tourism Research	1607383	36	2	316-334	2009-04-01	University of Westminster	London	United Kingdom	2009	1
POWER IN DESTINATION BRANDING	61	Marzano G.	Annals of Tourism Research	1607383	36	2	247-267	2009-04-01	San Francisco Friends School	San Francisco	Ecuador	2009	1
Heritage Tourism-Current Resource for Conflict	36	Poria Y.	Annals of Tourism Research	1607383	36	3	522-525	2009-07-01	Ben-Gurion University of the Negev	Beer Sheba	Israel	2009	0
VACATION AND FAMILY FUNCTIONING	49	Lehto X.	Annals of Tourism Research	1607383	36	3	459-479	2009-07-01	Purdue University	West Lafayette	United States	2009	1
VALUE, SATISFACTION AND BEHAVIORAL INTENTIONS IN AN ADVENTURE TOURISM CONTEXT	164	Williams P.	Annals of Tourism Research	1607383	36	3	413-438	2009-07-01	American University of Sharjah	Sharjah	United Arab Emirates	2009	1
On the Use of Model Averaging in Tourism Research	11	Wan A.	Annals of Tourism Research	1607383	36	3	525-532	2009-07-01	City University of Hong Kong	Hong Kong	China	2009	0
THE TRANSFORMATIVE POWER OF THE INTERNATIONAL SOJOURN. An Ethnographic Study of the International Student Experience	69	Brown L.	Annals of Tourism Research	1607383	36	3	502-521	2009-07-01	Bournemouth University	Bournemouth	United Kingdom	2009	1
interpreting slavery Tourism	38	Buzinde C.	Annals of Tourism Research	1607383	36	3	439-458	2009-07-01	Pennsylvania State University	State College	United States	2009	1
RESIDENTS' PERSPECTIVES OF A WORLD HERITAGE SITE. The Pitons Management Area, St. Lucia	83	Nicholas L.	Annals of Tourism Research	1607383	36	3	390-412	2009-07-01	University of Florida	Gainesville	United States	2009	1
THE ENVIRONMENT-TOURISM NEXUS. Influence of Market Ethics	45	Holden A.	Annals of Tourism Research	1607383	36	3	373-389	2009-07-01	University of Bedfordshire	Luton	United Kingdom	2009	1
VOLUNTEER TOURISM-INVOLVE ME AND I WILL LEARN"?"	105	Sin H.	Annals of Tourism Research	1607383	36	3	480-501	2009-07-01	National University of Singapore	Singapore City	Singapore	2009	1
RIGOR IN TOURISM RESEARCH. Formative and Reflective Constructs	3	Murphy J.	Annals of Tourism Research	1607383	36	4	730-734	2009-10-01	University of Western Australia	Perth	Australia	2009	0
Issues in Formative Measurement. Response to Murphy (2009)	1	Alvarez M.	Annals of Tourism Research	1607383	36	4	738-742	2009-10-01	Bogazici Universitesi	Istanbul	Turkey	2009	0
NOW THAT IS FUNNY. Humour in Tourism Settings	18	Pearce P.	Annals of Tourism Research	1607383	36	4	627-644	2009-10-01	James Cook University, Australia	Townsville	Australia	2009	1
TRANSACTIONAL VERSUS RELATIONAL PATRONIZING INTENTIONS	4	Lin C.	Annals of Tourism Research	1607383	36	4	726-730	2009-10-01	Feng Chia University	Taichung	Taiwan	2009	0
COST COMPETITIVENESS OF INTERNATIONAL DESTINATIONS	3	Azzoni C.	Annals of Tourism Research	1607383	36	4	719-722	2009-10-01	Universidade de Sao Paulo - USP	Sao Paulo	Brazil	2009	0
WILDLIFE TOURISM, SCIENCE AND ACTOR NETWORK THEORY	24	Rodger K.	Annals of Tourism Research	1607383	36	4	645-666	2009-10-01	Murdoch University	Perth	Australia	2009	1
TOURISM, SOCIAL MEMORY AND THE GREAT WAR	35	Winter C.	Annals of Tourism Research	1607383	36	4	607-626	2009-10-01	Federation University Australia	Ballarat	Australia	2009	1
Modeling Place Image. Specifying Indicator Direction	2	Nadeau J.	Annals of Tourism Research	1607383	36	4	735-738	2009-10-01	Nipissing University	North Bay	Canada	2009	0
DESTINATION MODELS AND PROPERTY REGIMES. An Exploration	9	Russo A.	Annals of Tourism Research	1607383	36	4	587-606	2009-10-01	Universitat Rovira i Virgili	Tarragona	Spain	2009	1
WHO NEEDS A HOLIDAY? EVALUATING SOCIAL TOURISM	58	McCabe S.	Annals of Tourism Research	1607383	36	4	667-688	2009-10-01	University of Nottingham	Nottingham	United Kingdom	2009	1
AN EXAMINATION OF LOCALS' ATTITUDES	42	Gursoy D.	Annals of Tourism Research	1607383	36	4	723-726	2009-10-01	Washington State University	Pullman	United States	2009	0
Tracking Tourism Destination Image Perception	9	Kim S.	Annals of Tourism Research	1607383	36	4	715-718	2009-10-01	Sejong University	Seoul	South Korea	2009	0
SELF DETERMINATION THEORY AND THE WINE CLUB ATTRIBUTE FORMATION PROCESS	6	White C.	Annals of Tourism Research	1607383	36	4	561-586	2009-10-01	RMIT University	Melbourne	Australia	2009	1
A LOGISTIC TOURISM MODEL. Resort Cycles, Globalization, and Chaos	28	Cole S.	Annals of Tourism Research	1607383	36	4	689-714	2009-10-01	University at Buffalo State University of New York	Buffalo	United States	2009	1
DESTINATION CHOICE SETS. An Inductive Longitudinal Approach	32	Decrop A.	Annals of Tourism Research	1607383	37	1	93-115	2010-01-01	Louvain School of Management	Louvain	Belgium	2010	1
TRAVELERS' CURRENCY CONVERSION BEHAVIORS	1	Pettigrew S.	Annals of Tourism Research	1607383	37	1	265-269	2010-01-01	University of Western Australia	Perth	Australia	2010	0
TOURIST SATISFACTION AND DISSATISFACTION	101	Alegre J.	Annals of Tourism Research	1607383	37	1	52-73	2010-01-01	Universitat de les Illes Balears	Palma	Spain	2010	1
TRIBES, TERRITORIES AND NETWORKS IN THE TOURISM ACADEMY	101	Tribe J.	Annals of Tourism Research	1607383	37	1	Jul-33	2010-01-01	University of Surrey	Surrey	United Kingdom	2010	1
TOURIST PRACTICES IN THE FOREST	26	Rantala O.	Annals of Tourism Research	1607383	37	1	249-264	2010-01-01	Lapin Yliopisto	Rovaniemi	Finland	2010	1
Rural poverty, tourism and spatial heterogeneity	28	Deller S.	Annals of Tourism Research	1607383	37	1	180-205	2010-01-01	University of Wisconsin	Madison	United States	2010	1
LAY CONCEPTS OF TOURISM IN BOSOMTWE BASIN, GHANA	14	Amuquandoh F.	Annals of Tourism Research	1607383	37	1	34-51	2010-01-01	University of Cape Coast Ghana	Cape Coast	Ghana	2010	1
EXPERIENCING FILM TOURISM. Authenticity &amp; Fellowship	87	Buchmann A.	Annals of Tourism Research	1607383	37	1	229-248	2010-01-01	University of Newcastle, Australia	Callaghan	Australia	2010	1
GROUP PACKAGE TOUR LEADER'S INTRINSIC RISKS	25	Wang K.	Annals of Tourism Research	1607383	37	1	154-179	2010-01-01	National Taiwan Normal University	Taipei	Taiwan	2010	1
THE TOURISM SATELLITE ACCOUNT. A Primer	38	Frechtling D.	Annals of Tourism Research	1607383	37	1	136-153	2010-01-01	George Washington University	Washington	United States	2010	1
HERITAGE TOURISM. Emotional Journeys into Nationhood	55	Park H.	Annals of Tourism Research	1607383	37	1	116-135	2010-01-01	Middlesex University	London	United Kingdom	2010	1
[truncated: 5,428 more rows]
