# Supplementary material for: Tourism research from its inception to present day: Subject area, geography, and gender distributions
Source: PLoS One. 2018 Nov 2;13(11):e0206820. doi: 10.1371/journal.pone.0206820 (PMC6214564; doi:10.1371/journal.pone.0206820)
Supplement: S2 File — (XLSX) [file pone.0206820.s002.xlsx]

## Sheet: Synonyms
asia:asian
australia:australian
behavior:behaviour
canada:canadian
centr:center
centr:central
china:chines
coast:coastal
environment:environ
europ:european
histor:histori
hypothes:hypothesi
japan:japanes
multi:multipl
organis:organiz
respons:respond
tourism_destin:tourist_destin
tourism_destin:travel_destin
tourism_industri:tourist_industri
tourism_industri:travel_industri
tourist_experi:travel_experi
tourist_experi:tourism_experi
travel_agenc:travel_agent
visit:visitor

## Sheet: Custom Stop Words
futur_research
issu
kingdom
tourism
tourist
studi
travel
destin
research
develop
paper
result
impact
analysi
right
effect
data
articl
find
inform
approach
level
signific
examin
influenc
chang
sage
sage_public
time
futur
number
literatur
perform
scienc
type
differ
author
variabl
major
characterist
support
concept
purpos
specif
discuss
peopl
person
perspect
contribut
variou
particular
evalu
increas
current
main
sourc
report
overal
tourism_research
estim
present
success
analys
recent
attent
mean
part
aspect
consider
previou
like
paper_examin
question
view
valid
attempt
rel
project
concern
determin
exampl
indic
insight
expect
wai
interpret
avail
total
hong
kong
respect
studi_examin
recommend
depend
aim
initi
help
limit
outcom
uniqu
select
purpos_studi
good
awar
compar
reason
situat
tourism_studi
other
degre
strong
implement
journal
adopt
refer
averag
conclus
appear
item
result_studi
articl_examin
definit
annual
contemporari
output
substanti
engag
input
suggest
improv
actual
repeat
notion
accept
effect_tourism
paper_present
topic
intens
consist
identif
programm
familiar
signific_differ
studi_investig
regard
idea
necessari
great
amount
wide
exist
paper_explor
emphasi
difficulti
look
step
requir
tourism_literatur
abl
clear
research_tourism
encount
studi_explor
find_studi
paper_discuss
establish
formal
hand
prospect
systemat
opinion
studi_find
connect
outlin
rapid
accur
basic
make
phase
produc
comput
regul
essenti
incorpor
remain
studi_aim
favor
paper_report
scholar
side
solut
articl_discuss
articl_present
deal
feel
kind
detail
possibl
recent_year
date
fact
month
studi_tourist
studi_us
hold
latter
progress
role_tourism
studi_result
previou_studi
appeal
call
copyright
note
plai_role
princip
strength
suitabl
weak
articl_report
full
fundament
largest
research_studi
valuabl
broad
factor_influenc
larger
broader
empir_result
former
tourism_paper
tourism_tourism
approach_tourism
repres
briefli
tourism_context
find_show
previou_research
purpos_paper
centuri
collabor
common
contact
